# Supplementary material for: ﻿On Caledromusrobinsmithi, a new genus and species of Psychrodromini Martens, 2001 (Crustacea, Ostracoda, Herpetocypridinae) from New Caledonia (Pacific Ocean)
Source: Zookeys. 2023 Jun 1;1165:155–82. doi: 10.3897/zookeys.1165.104045 (PMC10251247; doi:10.3897/zookeys.1165.104045)
Supplement: XML Treatment for Herpetocypridinae [file zookeys.1165.104045-treatment1.xml]

<!DOCTYPE tp:taxon-treatment
  PUBLIC "-//TaxonX//DTD Taxonomic Treatment Publishing DTD v0 20100105//EN" "tax-treatment-NSO.dtd">
<tp:taxon-treatment xmlns:tp="http://www.plazi.org/taxpub"><tp:treatment-meta><kwd-group><label>Taxon classification</label><kwd>
                <named-content content-type="kingdom">Animalia</named-content>
              </kwd><kwd>
                <named-content content-type="order">Podocopida</named-content>
              </kwd><kwd>
                <named-content content-type="family">Cyprididae</named-content>
              </kwd></kwd-group><mixed-citation publication-type="journal"><person-group><name><surname>Martens</surname><given-names>Koen</given-names></name><name><surname>Ferreira</surname><given-names>Vitor Góis</given-names></name><name><surname>de Almeida</surname><given-names>Nadiny Martins</given-names></name><name><surname>Higuti</surname><given-names>Janet</given-names></name></person-group><article-title>﻿On <italic><tp:taxon-name><tp:taxon-name-part taxon-name-part-type="genus" reg="Caledromus">Caledromus</tp:taxon-name-part><tp:taxon-name-part taxon-name-part-type="species" reg="robinsmithi">robinsmithi</tp:taxon-name-part></tp:taxon-name></italic>, a new genus and species of <tp:taxon-name><tp:taxon-name-part taxon-name-part-type="tribe">Psychrodromini</tp:taxon-name-part></tp:taxon-name> Martens, 2001 (<tp:taxon-name><tp:taxon-name-part taxon-name-part-type="subphylum">Crustacea</tp:taxon-name-part></tp:taxon-name>, <tp:taxon-name><tp:taxon-name-part taxon-name-part-type="class">Ostracoda</tp:taxon-name-part></tp:taxon-name>, <tp:taxon-name><tp:taxon-name-part taxon-name-part-type="subfamily">Herpetocypridinae</tp:taxon-name-part></tp:taxon-name>) from New Caledonia (Pacific Ocean)</article-title><source>Zookeys</source><day>01</day><month>06</month><year>2023</year><volume>1165</volume><fpage>155</fpage><lpage>182</lpage><pub-id pub-id-type="doi">10.3897/zookeys.1165.104045</pub-id></mixed-citation></tp:treatment-meta><tp:nomenclature><label>﻿Subfamily</label><tp:taxon-name>
              <object-id xmlns:xlink="http://www.w3.org/1999/xlink" content-type="arpha" xlink:type="simple">20C7C44A-B501-559F-A9CF-4EF64A2EE53B</object-id>
              <tp:taxon-name-part taxon-name-part-type="subfamily">Herpetocypridinae</tp:taxon-name-part>
            </tp:taxon-name><tp:taxon-authority>Kaufmann, 1900</tp:taxon-authority></tp:nomenclature><tp:treatment-sec sec-type="diagnosis" id="SECID0ERRAE"><title>Diagnosis</title><p><bold>(adapted from <xref ref-type="bibr" rid="B20">Martens 1997</xref>).</bold> Large (1.0–3.5 mm), mostly elongated and laterally compressed <abbrev xmlns:xlink="http://www.w3.org/1999/xlink" xlink:title="carapace" id="ABBRID0E5RAE" xlink:type="simple">Cp</abbrev>; marginal valve structures mostly well developed; branched pore canals and marginal septa present in some genera. Most (all?) genera with conical inclusions in the valves, visible with transmitted light as small extra pores. Anterior calcified lamella wider than posterior one; pore-canals mostly branched along ventral margin, simple and straight along anterior and posterior margins; false pore canals present (remnants of fused selvage); selvage and inner lists present or absent.</p><p>Al in some genera with large, multi-segmented Rome organs. <abbrev xmlns:xlink="http://www.w3.org/1999/xlink" xlink:title="antenna" id="ABBRID0EESAE" xlink:type="simple">A2</abbrev> in males with larger claw Gm developed into a comb-like structure, with one row of strong teeth. C well-developed, symmetrical or asymmetrical; <abbrev xmlns:xlink="http://www.w3.org/1999/xlink" xlink:title="attachment of the CR" id="ABBRID0EISAE" xlink:type="simple">Att</abbrev> of the <abbrev xmlns:xlink="http://www.w3.org/1999/xlink" xlink:title="caudal ramus" id="ABBRID0EMSAE" xlink:type="simple">CR</abbrev> with a triangular basal reinforcement (in some genera only weakly developed). <abbrev xmlns:xlink="http://www.w3.org/1999/xlink" xlink:title="hemipenis" id="ABBRID0EQSAE" xlink:type="simple">Hp</abbrev> with large and sclerotised bladder-like part ‘c’ of the labyrinth, postlabyrinthal internal spermiduct with up to 6 additional coils.</p></tp:treatment-sec><tp:treatment-sec sec-type="Tribes and genera included" id="SECID0EUSAE"><title>Tribes and genera included.</title><p>see Table <xref ref-type="table" rid="T1">1</xref>.</p></tp:treatment-sec><tp:treatment-sec><!--Section generated to contain objects referenced in tp:taxon-treatment.--><table-wrap id="T1" position="float" orientation="portrait"><label>Table 1.</label><caption><p>Present taxonomy of the <tp:taxon-name><tp:taxon-name-part taxon-name-part-type="subfamily">Herpetocypridinae</tp:taxon-name-part></tp:taxon-name> Kaufmann, 1900.</p></caption><table id="TID0EGJBG" rules="all"><tbody><tr><td rowspan="1" colspan="1"><bold>Tribe <tp:taxon-name><tp:taxon-name-part taxon-name-part-type="tribe">Herpetocypridini</tp:taxon-name-part></tp:taxon-name></bold> Kaufmann, 1900</td></tr><tr><td rowspan="1" colspan="1"><italic><tp:taxon-name><tp:taxon-name-part taxon-name-part-type="genus" reg="Candonocypris">Candonocypris</tp:taxon-name-part></tp:taxon-name></italic> Sars, 1896</td></tr><tr><td rowspan="1" colspan="1"><italic><tp:taxon-name><tp:taxon-name-part taxon-name-part-type="genus" reg="Herpetocypris">Herpetocypris</tp:taxon-name-part></tp:taxon-name></italic> Brady &amp; Norman, 1889</td></tr><tr><td rowspan="1" colspan="1"><italic><tp:taxon-name><tp:taxon-name-part taxon-name-part-type="genus" reg="Ilyodromus">Ilyodromus</tp:taxon-name-part></tp:taxon-name></italic> Sars, 1894</td></tr><tr><td rowspan="1" colspan="1"><italic><tp:taxon-name><tp:taxon-name-part taxon-name-part-type="genus" reg="Paranacypris">Paranacypris</tp:taxon-name-part></tp:taxon-name></italic> Higuti, Meisch &amp; Martens, 2009 (change of position)</td></tr><tr><td rowspan="1" colspan="1"><italic><tp:taxon-name><tp:taxon-name-part taxon-name-part-type="genus" reg="Thaicypris">Thaicypris</tp:taxon-name-part></tp:taxon-name></italic> Savatenalinton, 2021</td></tr><tr><td rowspan="1" colspan="1">Additional useful (recent) references: <xref ref-type="bibr" rid="B9">Gonzalez Mozo et al. (1996)</xref></td></tr><tr><td rowspan="1" colspan="1"><xref ref-type="bibr" rid="B39">Shearn et al. (2014</xref>, <xref ref-type="bibr" rid="B40">2017a</xref>, <xref ref-type="bibr" rid="B41">b</xref>)</td></tr><tr><td rowspan="1" colspan="1"><bold>Tribe <tp:taxon-name><tp:taxon-name-part taxon-name-part-type="tribe">Isocypridini</tp:taxon-name-part></tp:taxon-name></bold> Rome, 1965</td></tr><tr><td rowspan="1" colspan="1"><italic><tp:taxon-name><tp:taxon-name-part taxon-name-part-type="genus" reg="Amphibolocypris">Amphibolocypris</tp:taxon-name-part></tp:taxon-name></italic> Rome, 1965</td></tr><tr><td rowspan="1" colspan="1"><italic><tp:taxon-name><tp:taxon-name-part taxon-name-part-type="genus" reg="Isocypris">Isocypris</tp:taxon-name-part></tp:taxon-name></italic> G.W. Müller, 1908</td></tr><tr><td rowspan="1" colspan="1"><italic><tp:taxon-name><tp:taxon-name-part taxon-name-part-type="genus" reg="Platycypris">Platycypris</tp:taxon-name-part></tp:taxon-name></italic> Herbst, 1957</td></tr><tr><td rowspan="1" colspan="1">Additional useful (recent) references: <xref ref-type="bibr" rid="B15">Jocque et al. (2010)</xref>, <xref ref-type="bibr" rid="B39">Shearn et al. (2014)</xref>.</td></tr><tr><td rowspan="1" colspan="1"><bold>Tribe <tp:taxon-name><tp:taxon-name-part taxon-name-part-type="tribe">Psychrodromini</tp:taxon-name-part></tp:taxon-name></bold> Martens, 2001</td></tr><tr><td rowspan="1" colspan="1"><bold><italic><tp:taxon-name><tp:taxon-name-part taxon-name-part-type="genus" reg="Caledromus">Caledromus</tp:taxon-name-part></tp:taxon-name></italic> gen. nov</bold>.</td></tr><tr><td rowspan="1" colspan="1"><italic><tp:taxon-name><tp:taxon-name-part taxon-name-part-type="genus" reg="Humphcypris">Humphcypris</tp:taxon-name-part></tp:taxon-name></italic> Martens, 1997</td></tr><tr><td rowspan="1" colspan="1"><italic><tp:taxon-name><tp:taxon-name-part taxon-name-part-type="genus" reg="Psychrodromus">Psychrodromus</tp:taxon-name-part></tp:taxon-name></italic> Danielopol &amp; McKenzie, 1977</td></tr><tr><td rowspan="1" colspan="1"><italic><tp:taxon-name><tp:taxon-name-part taxon-name-part-type="genus" reg="Somalicypris">Somalicypris</tp:taxon-name-part></tp:taxon-name></italic> Martens, 1997</td></tr><tr><td rowspan="1" colspan="1">Additional useful (recent) references: <xref ref-type="bibr" rid="B2">Baltanás et al. (1993)</xref>, <xref ref-type="bibr" rid="B44">Zaibi et al. (2013)</xref>.</td></tr><tr><td rowspan="1" colspan="1"><bold>Tribe <tp:taxon-name><tp:taxon-name-part taxon-name-part-type="tribe">Stenocypridini</tp:taxon-name-part></tp:taxon-name></bold> Ferguson, 1964</td></tr><tr><td rowspan="1" colspan="1"><italic><tp:taxon-name><tp:taxon-name-part taxon-name-part-type="genus" reg="Acocypris">Acocypris</tp:taxon-name-part></tp:taxon-name></italic> Vávra, 1895</td></tr><tr><td rowspan="1" colspan="1"><italic><tp:taxon-name><tp:taxon-name-part taxon-name-part-type="genus" reg="Ampullacypris">Ampullacypris</tp:taxon-name-part></tp:taxon-name></italic> De Deckker, 1981</td></tr><tr><td rowspan="1" colspan="1"><italic><tp:taxon-name><tp:taxon-name-part taxon-name-part-type="genus" reg="Chrissia">Chrissia</tp:taxon-name-part></tp:taxon-name></italic> Hartmann, 1957</td></tr><tr><td rowspan="1" colspan="1"><italic><tp:taxon-name><tp:taxon-name-part taxon-name-part-type="genus" reg="Stenocypria">Stenocypria</tp:taxon-name-part></tp:taxon-name></italic> G.W. Müller, 1901</td></tr><tr><td rowspan="1" colspan="1"><italic><tp:taxon-name><tp:taxon-name-part taxon-name-part-type="genus" reg="Stenocypris">Stenocypris</tp:taxon-name-part></tp:taxon-name></italic> Sars, 1889</td></tr><tr><td rowspan="1" colspan="1">Additional useful (recent) references: <xref ref-type="bibr" rid="B36">Savatenalinton and Suttajit (2016)</xref>,</td></tr><tr><td rowspan="1" colspan="1"><xref ref-type="bibr" rid="B30">Moonchaisook and Savatenalinton (2020)</xref>, <xref ref-type="bibr" rid="B38">Scharf et al. (2020)</xref>.</td></tr></tbody></table></table-wrap></tp:treatment-sec><ref-list><ref id="B20"><mixed-citation xmlns:xlink="http://www.w3.org/1999/xlink" xlink:type="simple"><person-group><name name-style="western"><surname>Martens</surname><given-names>K</given-names></name></person-group> (<year>1997</year>) <article-title>On two new crenobiont ostracod genera (<tp:taxon-name><tp:taxon-name-part taxon-name-part-type="subphylum">Crustacea</tp:taxon-name-part></tp:taxon-name>, <tp:taxon-name><tp:taxon-name-part taxon-name-part-type="class">Ostracoda</tp:taxon-name-part></tp:taxon-name>, <tp:taxon-name><tp:taxon-name-part taxon-name-part-type="subfamily">Herpetocypridinae</tp:taxon-name-part></tp:taxon-name>) from Africa and Asia Minor, with the description of a new species from dolomitic springs in South Africa.</article-title><source>South African Journal of Science</source><volume>93</volume>: <fpage>542</fpage>–<lpage>554</lpage>. [Festschrift for P.H. Greenwood]</mixed-citation></ref><ref id="B9"><mixed-citation xmlns:xlink="http://www.w3.org/1999/xlink" xlink:type="simple"><person-group><name name-style="western"><surname>Gonzalez Mozo</surname><given-names>M</given-names></name><name name-style="western"><surname>Martens</surname><given-names>K</given-names></name><name name-style="western"><surname>Baltanás</surname><given-names>A</given-names></name></person-group> (<year>1996</year>) <article-title>A taxonomic revision of European <italic><tp:taxon-name><tp:taxon-name-part taxon-name-part-type="genus">Herpetocypris</tp:taxon-name-part></tp:taxon-name></italic> BRADY and NORMAN, (1889) (<tp:taxon-name><tp:taxon-name-part taxon-name-part-type="subphylum">Crustacea</tp:taxon-name-part></tp:taxon-name>, <tp:taxon-name><tp:taxon-name-part taxon-name-part-type="class">Ostracoda</tp:taxon-name-part></tp:taxon-name>). Bulletin van het Koninklijk Belgisch Instituut voor Natuurwetenschappen.</article-title><source>Biologie</source><volume>66</volume>: <fpage>93</fpage>–<lpage>132</lpage>.</mixed-citation></ref><ref id="B39"><mixed-citation xmlns:xlink="http://www.w3.org/1999/xlink" xlink:type="simple"><person-group><name name-style="western"><surname>Shearn</surname><given-names>R</given-names></name><name name-style="western"><surname>Halse</surname><given-names>S</given-names></name><name name-style="western"><surname>Koenders</surname><given-names>A</given-names></name><name name-style="western"><surname>Schön</surname><given-names>I</given-names></name><name name-style="western"><surname>Martens</surname><given-names>K</given-names></name></person-group> (<year>2014</year>) <article-title>Redescriptions of six species of <italic><tp:taxon-name><tp:taxon-name-part taxon-name-part-type="genus">Ilyodromus</tp:taxon-name-part></tp:taxon-name></italic> Sars, 1894 (<tp:taxon-name><tp:taxon-name-part taxon-name-part-type="subphylum">Crustacea</tp:taxon-name-part></tp:taxon-name>, <tp:taxon-name><tp:taxon-name-part taxon-name-part-type="class">Ostracoda</tp:taxon-name-part></tp:taxon-name>, <tp:taxon-name><tp:taxon-name-part taxon-name-part-type="family">Cyprididae</tp:taxon-name-part></tp:taxon-name>).</article-title><source>Zootaxa</source><volume>3878</volume>(<issue>2</issue>): <fpage>101</fpage>–<lpage>145</lpage>. <ext-link xlink:href="10.11646/zootaxa.3878.2.1" ext-link-type="doi" xlink:type="simple">https://doi.org/10.11646/zootaxa.3878.2.1</ext-link></mixed-citation></ref><ref id="B40"><mixed-citation xmlns:xlink="http://www.w3.org/1999/xlink" xlink:type="simple"><person-group><name name-style="western"><surname>Shearn</surname><given-names>R</given-names></name><name name-style="western"><surname>Schön</surname><given-names>I</given-names></name><name name-style="western"><surname>Martens</surname><given-names>K</given-names></name><name name-style="western"><surname>Halse</surname><given-names>S</given-names></name><name name-style="western"><surname>Krawiec</surname><given-names>J</given-names></name><name name-style="western"><surname>Koenders</surname><given-names>A</given-names></name></person-group> (<year>2017a</year>) <article-title>Patterns of genetic divergence in the <italic><tp:taxon-name><tp:taxon-name-part taxon-name-part-type="genus">Ilyodromus</tp:taxon-name-part><tp:taxon-name-part taxon-name-part-type="species">amplicolis</tp:taxon-name-part></tp:taxon-name></italic> lineage (<tp:taxon-name><tp:taxon-name-part taxon-name-part-type="subphylum">Crustacea</tp:taxon-name-part></tp:taxon-name>, <tp:taxon-name><tp:taxon-name-part taxon-name-part-type="class">Ostracoda</tp:taxon-name-part></tp:taxon-name>), with a description of three new species.</article-title><source>Zootaxa</source><volume>4318</volume>(<issue>1</issue>): <fpage>1</fpage>–<lpage>46</lpage>. <ext-link xlink:href="10.11646/zootaxa.4318.1.1" ext-link-type="doi" xlink:type="simple">https://doi.org/10.11646/zootaxa.4318.1.1</ext-link></mixed-citation></ref><ref id="B41"><mixed-citation xmlns:xlink="http://www.w3.org/1999/xlink" xlink:type="simple"><person-group><name name-style="western"><surname>Shearn</surname><given-names>R</given-names></name><name name-style="western"><surname>Koenders</surname><given-names>A</given-names></name><name name-style="western"><surname>Schön</surname><given-names>A</given-names></name><name name-style="western"><surname>Halse</surname><given-names>S</given-names></name><name name-style="western"><surname>Martens</surname><given-names>K</given-names></name></person-group> (<year>2017b</year>) <article-title>On the affinity of <tp:taxon-name><tp:taxon-name-part taxon-name-part-type="subfamily">Isocypridinae</tp:taxon-name-part></tp:taxon-name> and <tp:taxon-name><tp:taxon-name-part taxon-name-part-type="subfamily">Herpetocypridinae</tp:taxon-name-part></tp:taxon-name>, with redescriptions of four species of <italic><tp:taxon-name><tp:taxon-name-part taxon-name-part-type="genus">Ilyodromus</tp:taxon-name-part></tp:taxon-name></italic> Sars, 1894 (<tp:taxon-name><tp:taxon-name-part taxon-name-part-type="subphylum">Crustacea</tp:taxon-name-part></tp:taxon-name>, <tp:taxon-name><tp:taxon-name-part taxon-name-part-type="class">Ostracoda</tp:taxon-name-part></tp:taxon-name>).</article-title><source>Zootaxa</source><volume>4318</volume>(<issue>1</issue>): <fpage>47</fpage>–<lpage>81</lpage>. <ext-link xlink:href="10.11646/zootaxa.4318.1.2" ext-link-type="doi" xlink:type="simple">https://doi.org/10.11646/zootaxa.4318.1.2</ext-link></mixed-citation></ref><ref id="B15"><mixed-citation xmlns:xlink="http://www.w3.org/1999/xlink" xlink:type="simple"><person-group><name name-style="western"><surname>Jocque</surname><given-names>M</given-names></name><name name-style="western"><surname>Brendonck</surname><given-names>L</given-names></name><name name-style="western"><surname>Riddoch</surname><given-names>B</given-names></name><name name-style="western"><surname>Martens</surname><given-names>K</given-names></name></person-group> (<year>2010</year>) <article-title>On <italic><tp:taxon-name><tp:taxon-name-part taxon-name-part-type="genus">Amphibolocypris</tp:taxon-name-part><tp:taxon-name-part taxon-name-part-type="species">arida</tp:taxon-name-part></tp:taxon-name></italic> n.sp. (<tp:taxon-name><tp:taxon-name-part taxon-name-part-type="subphylum">Crustacea</tp:taxon-name-part></tp:taxon-name>, <tp:taxon-name><tp:taxon-name-part taxon-name-part-type="class">Ostracoda</tp:taxon-name-part></tp:taxon-name>), from rock pools in Botswana (southern Africa).</article-title><source>Zootaxa</source><volume>2408</volume>(<issue>1</issue>): <fpage>47</fpage>–<lpage>58</lpage>. <ext-link xlink:href="10.11646/zootaxa.2408.1.3" ext-link-type="doi" xlink:type="simple">https://doi.org/10.11646/zootaxa.2408.1.3</ext-link></mixed-citation></ref><ref id="B2"><mixed-citation xmlns:xlink="http://www.w3.org/1999/xlink" xlink:type="simple"><person-group><name name-style="western"><surname>Baltanás</surname><given-names>A</given-names></name><name name-style="western"><surname>Danielopol</surname><given-names>DL</given-names></name><name name-style="western"><surname>Roca</surname><given-names>JR</given-names></name><name name-style="western"><surname>Marmonier</surname><given-names>P</given-names></name></person-group> (<year>1993</year>) <article-title><italic><tp:taxon-name><tp:taxon-name-part taxon-name-part-type="genus">Psychrodromus</tp:taxon-name-part><tp:taxon-name-part taxon-name-part-type="species">betharrami</tp:taxon-name-part></tp:taxon-name></italic> n. sp. (<tp:taxon-name><tp:taxon-name-part taxon-name-part-type="subphylum">Crustacea</tp:taxon-name-part></tp:taxon-name>, <tp:taxon-name><tp:taxon-name-part taxon-name-part-type="class">Ostracoda</tp:taxon-name-part></tp:taxon-name>): Morphology, ecology and biogeography.</article-title><source>Zoologischer Anzeiger</source><volume>231</volume>: <fpage>39</fpage>–<lpage>57</lpage>.</mixed-citation></ref><ref id="B44"><mixed-citation xmlns:xlink="http://www.w3.org/1999/xlink" xlink:type="simple"><person-group><name name-style="western"><surname>Zaibi</surname><given-names>C</given-names></name><name name-style="western"><surname>Scharf</surname><given-names>B</given-names></name><name name-style="western"><surname>Viehberg</surname><given-names>FA</given-names></name><name name-style="western"><surname>Keyser</surname><given-names>D</given-names></name><name name-style="western"><surname>Kamoun</surname><given-names>F</given-names></name></person-group> (<year>2013</year>) <article-title>Preliminary report on the living non-marine <tp:taxon-name><tp:taxon-name-part taxon-name-part-type="class">Ostracoda</tp:taxon-name-part></tp:taxon-name> (<tp:taxon-name><tp:taxon-name-part taxon-name-part-type="subphylum">Crustacea</tp:taxon-name-part></tp:taxon-name>) from Tunisia with the description of a new <italic><tp:taxon-name><tp:taxon-name-part taxon-name-part-type="genus">Psychrodromus</tp:taxon-name-part></tp:taxon-name></italic> species.</article-title><source>Zootaxa</source><volume>3626</volume>(<issue>4</issue>): <fpage>499</fpage>–<lpage>516</lpage>. <ext-link xlink:href="10.11646/zootaxa.3626.4.5" ext-link-type="doi" xlink:type="simple">https://doi.org/10.11646/zootaxa.3626.4.5</ext-link></mixed-citation></ref><ref id="B36"><mixed-citation xmlns:xlink="http://www.w3.org/1999/xlink" xlink:type="simple"><person-group><name name-style="western"><surname>Savatenalinton</surname><given-names>S</given-names></name><name name-style="western"><surname>Suttajit</surname><given-names>M</given-names></name></person-group> (<year>2016</year>) <article-title>A checklist of recent non-marine ostracods (<tp:taxon-name><tp:taxon-name-part taxon-name-part-type="subphylum">Crustacea</tp:taxon-name-part></tp:taxon-name>: <tp:taxon-name><tp:taxon-name-part taxon-name-part-type="class">Ostracoda</tp:taxon-name-part></tp:taxon-name>) from Thailand, including descriptions of two new species.</article-title><source>Zootaxa</source><volume>4067</volume>(<issue>1</issue>): <fpage>1</fpage>–<lpage>34</lpage>. <ext-link xlink:href="10.11646/zootaxa.4067.1.1" ext-link-type="doi" xlink:type="simple">https://doi.org/10.11646/zootaxa.4067.1.1</ext-link></mixed-citation></ref><ref id="B30"><mixed-citation xmlns:xlink="http://www.w3.org/1999/xlink" xlink:type="simple"><person-group><name name-style="western"><surname>Moonchaisook</surname><given-names>K</given-names></name><name name-style="western"><surname>Savatenalinton</surname><given-names>S</given-names></name></person-group> (<year>2020</year>) <article-title>Redescriptions of <italic><tp:taxon-name><tp:taxon-name-part taxon-name-part-type="genus">Stenocypris</tp:taxon-name-part><tp:taxon-name-part taxon-name-part-type="species">major</tp:taxon-name-part><tp:taxon-name-part taxon-name-part-type="subspecies">major</tp:taxon-name-part></tp:taxon-name></italic> (Baird, 1859) and <italic><tp:taxon-name><tp:taxon-name-part taxon-name-part-type="genus">Stenocypris</tp:taxon-name-part><tp:taxon-name-part taxon-name-part-type="species">major</tp:taxon-name-part><tp:taxon-name-part taxon-name-part-type="subspecies">sketi</tp:taxon-name-part></tp:taxon-name></italic> Petkovski &amp; Meisch, 1996 (<tp:taxon-name><tp:taxon-name-part taxon-name-part-type="class">Ostracoda</tp:taxon-name-part></tp:taxon-name>: <tp:taxon-name><tp:taxon-name-part taxon-name-part-type="subphylum">Crustacea</tp:taxon-name-part></tp:taxon-name>), with discussion on their taxonomic position.</article-title><source>Zootaxa</source><volume>4786</volume>(<issue>4</issue>): <fpage>497</fpage>–<lpage>515</lpage>. <ext-link xlink:href="10.11646/zootaxa.4786.4.3" ext-link-type="doi" xlink:type="simple">https://doi.org/10.11646/zootaxa.4786.4.3</ext-link></mixed-citation></ref><ref id="B38"><mixed-citation xmlns:xlink="http://www.w3.org/1999/xlink" xlink:type="simple"><person-group><name name-style="western"><surname>Scharf</surname><given-names>B</given-names></name><name name-style="western"><surname>Meisch</surname><given-names>C</given-names></name><name name-style="western"><surname>Kulkoyluoglu</surname><given-names>O</given-names></name><name name-style="western"><surname>Yavuzatmaca</surname><given-names>M</given-names></name></person-group> (<year>2020</year>) <article-title><italic><tp:taxon-name><tp:taxon-name-part taxon-name-part-type="genus">Stenocypria</tp:taxon-name-part><tp:taxon-name-part taxon-name-part-type="species">fischeri</tp:taxon-name-part></tp:taxon-name></italic> (Lilljeborg, 1883), a poorly known freshwater ostracod (<tp:taxon-name><tp:taxon-name-part taxon-name-part-type="subphylum">Crustacea</tp:taxon-name-part></tp:taxon-name>, <tp:taxon-name><tp:taxon-name-part taxon-name-part-type="class">Ostracoda</tp:taxon-name-part></tp:taxon-name>).</article-title><source>Bulletin (Societe des Naturalistes Luxembourgeois)</source><volume>122</volume>: <fpage>217</fpage>–<lpage>238</lpage>.</mixed-citation></ref></ref-list></tp:taxon-treatment>
