# Supplementary material for: ﻿On Caledromusrobinsmithi, a new genus and species of Psychrodromini Martens, 2001 (Crustacea, Ostracoda, Herpetocypridinae) from New Caledonia (Pacific Ocean)
Source: Zookeys. 2023 Jun 1;1165:155–82. doi: 10.3897/zookeys.1165.104045 (PMC10251247; doi:10.3897/zookeys.1165.104045)
Supplement: XML Treatment for Psychrodromini [file zookeys.1165.104045-treatment2.xml]

<!DOCTYPE tp:taxon-treatment
  PUBLIC "-//TaxonX//DTD Taxonomic Treatment Publishing DTD v0 20100105//EN" "tax-treatment-NSO.dtd">
<tp:taxon-treatment xmlns:tp="http://www.plazi.org/taxpub"><tp:treatment-meta><kwd-group><label>Taxon classification</label><kwd>
                <named-content content-type="kingdom">Animalia</named-content>
              </kwd><kwd>
                <named-content content-type="order">Podocopida</named-content>
              </kwd><kwd>
                <named-content content-type="family">Cyprididae</named-content>
              </kwd></kwd-group><mixed-citation publication-type="journal"><person-group><name><surname>Martens</surname><given-names>Koen</given-names></name><name><surname>Ferreira</surname><given-names>Vitor Góis</given-names></name><name><surname>de Almeida</surname><given-names>Nadiny Martins</given-names></name><name><surname>Higuti</surname><given-names>Janet</given-names></name></person-group><article-title>﻿On <italic><tp:taxon-name><tp:taxon-name-part taxon-name-part-type="genus" reg="Caledromus">Caledromus</tp:taxon-name-part><tp:taxon-name-part taxon-name-part-type="species" reg="robinsmithi">robinsmithi</tp:taxon-name-part></tp:taxon-name></italic>, a new genus and species of <tp:taxon-name><tp:taxon-name-part taxon-name-part-type="tribe">Psychrodromini</tp:taxon-name-part></tp:taxon-name> Martens, 2001 (<tp:taxon-name><tp:taxon-name-part taxon-name-part-type="subphylum">Crustacea</tp:taxon-name-part></tp:taxon-name>, <tp:taxon-name><tp:taxon-name-part taxon-name-part-type="class">Ostracoda</tp:taxon-name-part></tp:taxon-name>, <tp:taxon-name><tp:taxon-name-part taxon-name-part-type="subfamily">Herpetocypridinae</tp:taxon-name-part></tp:taxon-name>) from New Caledonia (Pacific Ocean)</article-title><source>Zookeys</source><day>01</day><month>06</month><year>2023</year><volume>1165</volume><fpage>155</fpage><lpage>182</lpage><pub-id pub-id-type="doi">10.3897/zookeys.1165.104045</pub-id></mixed-citation></tp:treatment-meta><tp:nomenclature><label>﻿Tribe</label><tp:taxon-name>
              <object-id xmlns:xlink="http://www.w3.org/1999/xlink" content-type="arpha" xlink:type="simple">006AC914-8AAE-56D7-89F4-06184D32CD54</object-id>
              <tp:taxon-name-part taxon-name-part-type="tribe">Psychrodromini</tp:taxon-name-part>
            </tp:taxon-name><tp:taxon-authority>Martens, 2001</tp:taxon-authority></tp:nomenclature><tp:treatment-sec sec-type="diagnosis" id="SECID0E4TAE"><title>Diagnosis</title><p><bold>(adapted from <xref ref-type="bibr" rid="B21">Martens 2001</xref>).</bold> Mostly compact carapace, with inwardly displaced selvage present or absent, fused zones without marginal septa. Rome organ on Al small or medium-sized, consisting of one or two parts. Second segment of <abbrev xmlns:xlink="http://www.w3.org/1999/xlink" xlink:title="maxillula" id="ABBRID0EKUAE" xlink:type="simple">Mx1</abbrev> palp cylindrical (rectangular in the dissection), with length 1.5–2.5× the distal width. Seta d<sub>l</sub> on <abbrev xmlns:xlink="http://www.w3.org/1999/xlink" xlink:title="second thoracopod" id="ABBRID0EQUAE" xlink:type="simple">T2</abbrev> 2–4× longer than seta d<sub>2</sub>. <abbrev xmlns:xlink="http://www.w3.org/1999/xlink" xlink:title="caudal ramus" id="ABBRID0EWUAE" xlink:type="simple">CR</abbrev> symmetrical or slightly asymmetrical, with proximal seta absent or shaped as a spine. <abbrev xmlns:xlink="http://www.w3.org/1999/xlink" xlink:title="hemipenis" id="ABBRID0E1UAE" xlink:type="simple">Hp</abbrev> with 0–6 additional postlabyrinthal coils of the spermiduct; sometimes with a hook-like structure on the medial shield.</p></tp:treatment-sec><tp:treatment-sec sec-type="Genera allocated" id="SECID0E5UAE"><title>Genera allocated.</title><p><italic><tp:taxon-name><tp:taxon-name-part taxon-name-part-type="genus" reg="Caledromus">Caledromus</tp:taxon-name-part></tp:taxon-name></italic> gen. nov. (here allocated); <italic><tp:taxon-name><tp:taxon-name-part taxon-name-part-type="genus" reg="Humphcypris">Humphcypris</tp:taxon-name-part></tp:taxon-name></italic> Martens, 1997; <italic><tp:taxon-name><tp:taxon-name-part taxon-name-part-type="genus" reg="Psychrodromus">Psychrodromus</tp:taxon-name-part></tp:taxon-name></italic> Danielopol &amp; McKenzie, 1977; <italic><tp:taxon-name><tp:taxon-name-part taxon-name-part-type="genus" reg="Somalicypris">Somalicypris</tp:taxon-name-part></tp:taxon-name></italic> Martens, 1977.</p></tp:treatment-sec><tp:treatment-sec sec-type="remarks" id="SECID0EAWAE"><title>Remarks.</title><p>The character “additional postlabyrinthal coils of the inner spermiduct in the <abbrev xmlns:xlink="http://www.w3.org/1999/xlink" xlink:title="hemipenis" id="ABBRID0EGWAE" xlink:type="simple">Hp</abbrev>” refers to coils that cover most of the internal parts of the <abbrev xmlns:xlink="http://www.w3.org/1999/xlink" xlink:title="hemipenis" id="ABBRID0EKWAE" xlink:type="simple">Hp</abbrev>, including the labyrinth, before the normal ventral coils which lead to the <italic>bursa copulatrix</italic>; see <xref ref-type="bibr" rid="B20">Martens (1997)</xref> for examples in <italic><tp:taxon-name><tp:taxon-name-part taxon-name-part-type="genus" reg="Humphcypris">Humphcypris</tp:taxon-name-part></tp:taxon-name></italic> and <italic><tp:taxon-name><tp:taxon-name-part taxon-name-part-type="genus" reg="Somalicypris">Somalicypris</tp:taxon-name-part></tp:taxon-name></italic>. For a discussion on the altered position of <italic><tp:taxon-name><tp:taxon-name-part taxon-name-part-type="genus" reg="Paranacypris">Paranacypris</tp:taxon-name-part></tp:taxon-name></italic><xref ref-type="bibr" rid="B12">Higuti et al., 2009</xref>: see below. The above diagnosis therefore deviates from that in <xref ref-type="bibr" rid="B12">Higuti et al. (2009)</xref>.</p></tp:treatment-sec><ref-list><ref id="B21"><mixed-citation xmlns:xlink="http://www.w3.org/1999/xlink" xlink:type="simple"><person-group><name name-style="western"><surname>Martens</surname><given-names>K</given-names></name></person-group> (<year>2001</year>) <article-title>Taxonomy of the <tp:taxon-name><tp:taxon-name-part taxon-name-part-type="subfamily">Herpetocypridinae</tp:taxon-name-part></tp:taxon-name> (<tp:taxon-name><tp:taxon-name-part taxon-name-part-type="subphylum">Crustacea</tp:taxon-name-part></tp:taxon-name>, <tp:taxon-name><tp:taxon-name-part taxon-name-part-type="class">Ostracoda</tp:taxon-name-part></tp:taxon-name>).</article-title><source>Crustaceana</source><volume>74</volume>(<issue>3</issue>): <fpage>295</fpage>–<lpage>308</lpage>. <ext-link xlink:href="10.1163/156854001505532" ext-link-type="doi" xlink:type="simple">https://doi.org/10.1163/156854001505532</ext-link></mixed-citation></ref><ref id="B20"><mixed-citation xmlns:xlink="http://www.w3.org/1999/xlink" xlink:type="simple"><person-group><name name-style="western"><surname>Martens</surname><given-names>K</given-names></name></person-group> (<year>1997</year>) <article-title>On two new crenobiont ostracod genera (<tp:taxon-name><tp:taxon-name-part taxon-name-part-type="subphylum">Crustacea</tp:taxon-name-part></tp:taxon-name>, <tp:taxon-name><tp:taxon-name-part taxon-name-part-type="class">Ostracoda</tp:taxon-name-part></tp:taxon-name>, <tp:taxon-name><tp:taxon-name-part taxon-name-part-type="subfamily">Herpetocypridinae</tp:taxon-name-part></tp:taxon-name>) from Africa and Asia Minor, with the description of a new species from dolomitic springs in South Africa.</article-title><source>South African Journal of Science</source><volume>93</volume>: <fpage>542</fpage>–<lpage>554</lpage>. [Festschrift for P.H. Greenwood]</mixed-citation></ref><ref id="B12"><mixed-citation xmlns:xlink="http://www.w3.org/1999/xlink" xlink:type="simple"><person-group><name name-style="western"><surname>Higuti</surname><given-names>J</given-names></name><name name-style="western"><surname>Meisch</surname><given-names>C</given-names></name><name name-style="western"><surname>Martens</surname><given-names>K</given-names></name></person-group> (<year>2009</year>) <article-title>On <italic><tp:taxon-name><tp:taxon-name-part taxon-name-part-type="genus">Paranacypris</tp:taxon-name-part><tp:taxon-name-part taxon-name-part-type="species">samambaiensis</tp:taxon-name-part></tp:taxon-name></italic> n. gen. n. sp. (<tp:taxon-name><tp:taxon-name-part taxon-name-part-type="subphylum">Crustacea</tp:taxon-name-part></tp:taxon-name>, <tp:taxon-name><tp:taxon-name-part taxon-name-part-type="class">Ostracoda</tp:taxon-name-part></tp:taxon-name>), the first South American psychrodromid, from the floodplain of the Upper Parana River (Parana, Brazil).</article-title><source>Journal of Natural History</source><volume>43</volume>: <fpage>769</fpage>–<lpage>783</lpage>. <ext-link xlink:href="10.1080/00222930802702506" ext-link-type="doi" xlink:type="simple">https://doi.org/10.1080/00222930802702506</ext-link></mixed-citation></ref></ref-list></tp:taxon-treatment>
