# Supplementary material for: ﻿On Caledromusrobinsmithi, a new genus and species of Psychrodromini Martens, 2001 (Crustacea, Ostracoda, Herpetocypridinae) from New Caledonia (Pacific Ocean)
Source: Zookeys. 2023 Jun 1;1165:155–82. doi: 10.3897/zookeys.1165.104045 (PMC10251247; doi:10.3897/zookeys.1165.104045)
Supplement: XML Treatment for Caledromus [file zookeys.1165.104045-treatment3.xml]

<!DOCTYPE tp:taxon-treatment
  PUBLIC "-//TaxonX//DTD Taxonomic Treatment Publishing DTD v0 20100105//EN" "tax-treatment-NSO.dtd">
<tp:taxon-treatment xmlns:tp="http://www.plazi.org/taxpub"><tp:treatment-meta><kwd-group><label>Taxon classification</label><kwd>
                <named-content content-type="kingdom">Animalia</named-content>
              </kwd><kwd>
                <named-content content-type="order">Podocopida</named-content>
              </kwd><kwd>
                <named-content content-type="family">Cyprididae</named-content>
              </kwd></kwd-group><mixed-citation publication-type="journal"><person-group><name><surname>Martens</surname><given-names>Koen</given-names></name><name><surname>Ferreira</surname><given-names>Vitor Góis</given-names></name><name><surname>de Almeida</surname><given-names>Nadiny Martins</given-names></name><name><surname>Higuti</surname><given-names>Janet</given-names></name></person-group><article-title>﻿On <italic><tp:taxon-name><tp:taxon-name-part taxon-name-part-type="genus" reg="Caledromus">Caledromus</tp:taxon-name-part><tp:taxon-name-part taxon-name-part-type="species" reg="robinsmithi">robinsmithi</tp:taxon-name-part></tp:taxon-name></italic>, a new genus and species of <tp:taxon-name><tp:taxon-name-part taxon-name-part-type="tribe">Psychrodromini</tp:taxon-name-part></tp:taxon-name> Martens, 2001 (<tp:taxon-name><tp:taxon-name-part taxon-name-part-type="subphylum">Crustacea</tp:taxon-name-part></tp:taxon-name>, <tp:taxon-name><tp:taxon-name-part taxon-name-part-type="class">Ostracoda</tp:taxon-name-part></tp:taxon-name>, <tp:taxon-name><tp:taxon-name-part taxon-name-part-type="subfamily">Herpetocypridinae</tp:taxon-name-part></tp:taxon-name>) from New Caledonia (Pacific Ocean)</article-title><source>Zookeys</source><day>01</day><month>06</month><year>2023</year><volume>1165</volume><fpage>155</fpage><lpage>182</lpage><pub-id pub-id-type="doi">10.3897/zookeys.1165.104045</pub-id></mixed-citation></tp:treatment-meta><tp:nomenclature><label>﻿Genus</label><tp:taxon-name>
              <object-id xmlns:xlink="http://www.w3.org/1999/xlink" content-type="arpha" xlink:type="simple">AF62BE1B-346B-58A9-A1F9-28F44685E6CB</object-id>
              <tp:taxon-name-part taxon-name-part-type="genus" reg="Caledromus">Caledromus</tp:taxon-name-part>
              <object-id xmlns:xlink="http://www.w3.org/1999/xlink" content-type="zoobank" xlink:type="simple">https://zoobank.org/AD39BBD4-6C7E-4AF8-B595-3A06A533A9CF</object-id>
            </tp:taxon-name><tp:taxon-status xmlns:xlink="http://www.w3.org/1999/xlink" xlink:type="simple">gen. nov.</tp:taxon-status></tp:nomenclature><tp:treatment-sec sec-type="type species" id="SECID0EVYAE"><title>Type species.</title><p><italic><tp:taxon-name><tp:taxon-name-part taxon-name-part-type="genus" reg="Caledromus">Caledromus</tp:taxon-name-part><tp:taxon-name-part taxon-name-part-type="species" reg="robinsmithi">robinsmithi</tp:taxon-name-part></tp:taxon-name></italic> gen. et sp. nov.</p></tp:treatment-sec><tp:treatment-sec sec-type="etymology" id="SECID0EGZAE"><title>Etymology.</title><p><italic>Cale</italic> from the New Caledonian archipelago and <italic>dromus</italic> to indicate the close relationship to the genus <italic><tp:taxon-name><tp:taxon-name-part taxon-name-part-type="genus" reg="Psychrodromus">Psychrodromus</tp:taxon-name-part></tp:taxon-name></italic>.</p></tp:treatment-sec><tp:treatment-sec sec-type="diagnosis" id="SECID0E3ZAE"><title>Diagnosis.</title><p>A genus typical of the <tp:taxon-name><tp:taxon-name-part taxon-name-part-type="tribe">Psychrodromini</tp:taxon-name-part></tp:taxon-name> and closely related to <italic><tp:taxon-name><tp:taxon-name-part taxon-name-part-type="genus" reg="Psychrodromus">Psychrodromus</tp:taxon-name-part></tp:taxon-name></italic>. <abbrev xmlns:xlink="http://www.w3.org/1999/xlink" xlink:title="carapace" id="ABBRID0EO1AE" xlink:type="simple">Cp</abbrev> in dorsal view compact and rather wide, LV overlapping RV on all sides. <abbrev xmlns:xlink="http://www.w3.org/1999/xlink" xlink:title="antennula" id="ABBRID0ES1AE" xlink:type="simple">A1</abbrev> with small Rome-organ consisting of one segment only. <abbrev xmlns:xlink="http://www.w3.org/1999/xlink" xlink:title="antenna" id="ABBRID0EW1AE" xlink:type="simple">A2</abbrev> with natatory setae reduced to setulae or fully absent. <abbrev xmlns:xlink="http://www.w3.org/1999/xlink" xlink:title="maxillula" id="ABBRID0E11AE" xlink:type="simple">Mx1</abbrev>-palp with second segment cylindrical (rectangular in slide), with L longer than basal W. <abbrev xmlns:xlink="http://www.w3.org/1999/xlink" xlink:title="first thoracopod" id="ABBRID0E51AE" xlink:type="simple">T1</abbrev> in female with broad palp, distally skewed and set with three very short setae. <abbrev xmlns:xlink="http://www.w3.org/1999/xlink" xlink:title="second thoracopod" id="ABBRID0EC2AE" xlink:type="simple">T2</abbrev> with seta d<sub>1</sub> ~ 2× the length of seta d<sub>2</sub>. <abbrev xmlns:xlink="http://www.w3.org/1999/xlink" xlink:title="caudal ramus" id="ABBRID0EK2AE" xlink:type="simple">CR</abbrev> symmetrical, proximal seta Sp an unmoveable spine. <abbrev xmlns:xlink="http://www.w3.org/1999/xlink" xlink:title="hemipenis" id="ABBRID0EO2AE" xlink:type="simple">Hp</abbrev> without extra coils of the inner postlabyrinthal spermiduct.</p><p>The genus is presently monospecific and endemic to New Caledonia.</p></tp:treatment-sec></tp:taxon-treatment>
