# Supplementary material for: ﻿On Caledromusrobinsmithi, a new genus and species of Psychrodromini Martens, 2001 (Crustacea, Ostracoda, Herpetocypridinae) from New Caledonia (Pacific Ocean)
Source: Zookeys. 2023 Jun 1;1165:155–82. doi: 10.3897/zookeys.1165.104045 (PMC10251247; doi:10.3897/zookeys.1165.104045)
Supplement: XML Treatment for Caledromus robinsmithi [file zookeys.1165.104045-treatment4.xml]

<!DOCTYPE tp:taxon-treatment
  PUBLIC "-//TaxonX//DTD Taxonomic Treatment Publishing DTD v0 20100105//EN" "tax-treatment-NSO.dtd">
<tp:taxon-treatment xmlns:tp="http://www.plazi.org/taxpub"><tp:treatment-meta><kwd-group><label>Taxon classification</label><kwd>
                <named-content content-type="kingdom">Animalia</named-content>
              </kwd><kwd>
                <named-content content-type="order">Podocopida</named-content>
              </kwd><kwd>
                <named-content content-type="family">Cyprididae</named-content>
              </kwd></kwd-group><mixed-citation publication-type="journal"><person-group><name><surname>Martens</surname><given-names>Koen</given-names></name><name><surname>Ferreira</surname><given-names>Vitor Góis</given-names></name><name><surname>de Almeida</surname><given-names>Nadiny Martins</given-names></name><name><surname>Higuti</surname><given-names>Janet</given-names></name></person-group><article-title>﻿On <italic><tp:taxon-name><tp:taxon-name-part taxon-name-part-type="genus" reg="Caledromus">Caledromus</tp:taxon-name-part><tp:taxon-name-part taxon-name-part-type="species" reg="robinsmithi">robinsmithi</tp:taxon-name-part></tp:taxon-name></italic>, a new genus and species of <tp:taxon-name><tp:taxon-name-part taxon-name-part-type="tribe">Psychrodromini</tp:taxon-name-part></tp:taxon-name> Martens, 2001 (<tp:taxon-name><tp:taxon-name-part taxon-name-part-type="subphylum">Crustacea</tp:taxon-name-part></tp:taxon-name>, <tp:taxon-name><tp:taxon-name-part taxon-name-part-type="class">Ostracoda</tp:taxon-name-part></tp:taxon-name>, <tp:taxon-name><tp:taxon-name-part taxon-name-part-type="subfamily">Herpetocypridinae</tp:taxon-name-part></tp:taxon-name>) from New Caledonia (Pacific Ocean)</article-title><source>Zookeys</source><day>01</day><month>06</month><year>2023</year><volume>1165</volume><fpage>155</fpage><lpage>182</lpage><pub-id pub-id-type="doi">10.3897/zookeys.1165.104045</pub-id></mixed-citation></tp:treatment-meta><tp:nomenclature><label>﻿</label><tp:taxon-name>
              <object-id xmlns:xlink="http://www.w3.org/1999/xlink" content-type="arpha" xlink:type="simple">D9575666-6197-5F72-8641-9BAB709A704B</object-id>
              <tp:taxon-name-part taxon-name-part-type="genus" reg="Caledromus">Caledromus</tp:taxon-name-part>
              <tp:taxon-name-part taxon-name-part-type="species" reg="robinsmithi">robinsmithi</tp:taxon-name-part>
              <object-id xmlns:xlink="http://www.w3.org/1999/xlink" content-type="zoobank" xlink:type="simple">https://zoobank.org/4C16B7A5-2500-4831-ABD7-BC31AD44B0D2</object-id>
            </tp:taxon-name><tp:taxon-authority>gen. et</tp:taxon-authority><tp:taxon-status xmlns:xlink="http://www.w3.org/1999/xlink" xlink:type="simple">sp. nov.</tp:taxon-status><xref ref-type="fig" rid="F1">Figs 1</xref><xref ref-type="fig" rid="F2">, 2</xref><xref ref-type="fig" rid="F3">, 3</xref><xref ref-type="fig" rid="F4">, 4</xref><xref ref-type="fig" rid="F5">, 5</xref></tp:nomenclature><tp:treatment-sec sec-type="type locality" id="SECID0ER4AE"><title>Type locality.</title><p>New Caledonia • North Province, Village of Poindimié in the area of the valley of the Necaapwé (sample HYNC2569). Coordinates: <named-content xmlns:xlink="http://www.w3.org/1999/xlink" content-type="dwc:verbatimCoordinates" xlink:type="simple"><named-content content-type="geo-json" specific-use="{&#34;type&#34;:&#34;Point&#34;,&#34;coordinates&#34;:[165.361833,-20.952750]}" id="NCID0E14AE" xlink:type="simple">20°57.165'S, 165°21.71'E</named-content></named-content>. Altitude: 35 m. Collected on 28.05.2018. Road-side pool. Leg.: JH and KM. Holotype, allotype and paratypes all from the type locality (Fig. <xref ref-type="fig" rid="F1">1</xref>, Suppl. material <xref ref-type="supplementary-material" rid="S1">1</xref>).</p></tp:treatment-sec><tp:treatment-sec sec-type="type material" id="SECID0EH5AE"><title>Type material.</title><p><bold><italic>Holotype</italic></bold> • 1 ♂ (adult); dissected and stored on a permanent microscopic slide and valves stored dry in a micropalaeontological slide (<named-content xmlns:xlink="http://www.w3.org/1999/xlink" content-type="dwc:institutional_code" xlink:title="Muséum national d’Histoire naturelle" xlink:href="http://grbio.org/institution/museum-national-dhistoire-naturelle-2" xlink:type="simple">MNHN</named-content>-IU-2023-181).</p><p><bold><italic>Allotype</italic></bold> • 1 ♀ (adult); dissected and stored as the holotype (<named-content xmlns:xlink="http://www.w3.org/1999/xlink" content-type="dwc:institutional_code" xlink:title="Muséum national d’Histoire naturelle" xlink:href="http://grbio.org/institution/museum-national-dhistoire-naturelle-2" xlink:type="simple">MNHN</named-content>-IU-2023-182).</p><p><bold><italic>Paratypes</italic></bold> • 3 adult ♂♂ <abbrev xmlns:xlink="http://www.w3.org/1999/xlink" xlink:title="carapace" id="ABBRID0EI6AE" xlink:type="simple">Cp</abbrev> (RBIN-INV-197990, <named-content xmlns:xlink="http://www.w3.org/1999/xlink" content-type="dwc:institutional_code" xlink:title="Muséum national d’Histoire naturelle" xlink:href="http://grbio.org/institution/museum-national-dhistoire-naturelle-2" xlink:type="simple">MNHN</named-content>-IU-2023-184, <named-content xmlns:xlink="http://www.w3.org/1999/xlink" content-type="dwc:institutional_code" xlink:title="Muséum national d’Histoire naturelle" xlink:href="http://grbio.org/institution/museum-national-dhistoire-naturelle-2" xlink:type="simple">MNHN</named-content>-IU-2023-185) and 3 adult ♀♀ <abbrev xmlns:xlink="http://www.w3.org/1999/xlink" xlink:title="carapace" id="ABBRID0EU6AE" xlink:type="simple">Cp</abbrev> (RBIN-INV-197992, <named-content xmlns:xlink="http://www.w3.org/1999/xlink" content-type="dwc:institutional_code" xlink:title="Muséum national d’Histoire naturelle" xlink:href="http://grbio.org/institution/museum-national-dhistoire-naturelle-2" xlink:type="simple">MNHN</named-content>-IU-2023-187, <named-content xmlns:xlink="http://www.w3.org/1999/xlink" content-type="dwc:institutional_code" xlink:title="Muséum national d’Histoire naturelle" xlink:href="http://grbio.org/institution/museum-national-dhistoire-naturelle-2" xlink:type="simple">MNHN</named-content>-IU-2023-188) used for <abbrev xmlns:xlink="http://www.w3.org/1999/xlink" xlink:title="Scanning Electron Microscopy" id="ABBRID0EBAAG" xlink:type="simple">SEM</abbrev>. 1 adult ♂ (<named-content xmlns:xlink="http://www.w3.org/1999/xlink" content-type="dwc:institutional_code" xlink:title="Muséum national d’Histoire naturelle" xlink:href="http://grbio.org/institution/museum-national-dhistoire-naturelle-2" xlink:type="simple">MNHN</named-content>-IU-2023-183) and 2 adult ♀♀ (<named-content xmlns:xlink="http://www.w3.org/1999/xlink" content-type="dwc:institutional_code" xlink:title="Muséum national d’Histoire naturelle" xlink:href="http://grbio.org/institution/museum-national-dhistoire-naturelle-2" xlink:type="simple">MNHN</named-content>-IU-2023-186, RBIN-INV-197991) dissected and stored as the holotype. Several adult and juvenile ♂♂ and ♀♀ stored <italic>in toto</italic> in EtOH (<named-content xmlns:xlink="http://www.w3.org/1999/xlink" content-type="dwc:institutional_code" xlink:title="Muséum national d’Histoire naturelle" xlink:href="http://grbio.org/institution/museum-national-dhistoire-naturelle-2" xlink:type="simple">MNHN</named-content>-IU-2023-189).</p></tp:treatment-sec><tp:treatment-sec sec-type="Repositories" id="SECID0ETAAG"><title>Repositories.</title><p>Muséum national d’Histoire naturelle, Paris, France (<named-content xmlns:xlink="http://www.w3.org/1999/xlink" content-type="dwc:institutional_code" xlink:title="Muséum national d’Histoire naturelle" xlink:href="http://grbio.org/institution/museum-national-dhistoire-naturelle-2" xlink:type="simple">MNHN</named-content>-IU-2023-181-189) and Royal Belgian Institute of Natural Sciences, Brussels, Belgium (<named-content xmlns:xlink="http://www.w3.org/1999/xlink" content-type="dwc:institutional_code" xlink:title="Royal Belgian Institute of Natural Sciences" xlink:href="http://grbio.org/institution/royal-belgian-institute-natural-sciences" xlink:type="simple">RBINS</named-content>-INV. 197989-197992).</p></tp:treatment-sec><tp:treatment-sec sec-type="etymology" id="SECID0EBBAG"><title>Etymology.</title><p>the species is named after Dr Robin Smith (Kusatsu, Shiga, Japan), in recognition of his significant contribution to research on non-marine ostracods, especially on those of the ancient Lake Biwa, and with much appreciation of years of friendship with KM.</p></tp:treatment-sec><tp:treatment-sec sec-type="diagnosis" id="SECID0EGBAG"><title>Diagnosis.</title><p><abbrev xmlns:xlink="http://www.w3.org/1999/xlink" xlink:title="carapace" id="ABBRID0EMBAG" xlink:type="simple">Cp</abbrev> robust and rather wide in dorsal view. LV overlapping RV on all sides, but especially along posterio-dorsal and entire anterior side. Valve surface not striated, but set with random grooves, small pits, and rimmed pores around stiff setae. RV with inner list, LV with posterior marginal selvage. <abbrev xmlns:xlink="http://www.w3.org/1999/xlink" xlink:title="antennula" id="ABBRID0EQBAG" xlink:type="simple">A1</abbrev> with Rome-organ small, consisting of one segment. <abbrev xmlns:xlink="http://www.w3.org/1999/xlink" xlink:title="antenna" id="ABBRID0EUBAG" xlink:type="simple">A2</abbrev> with five natatory setae fully absent, only accompanying seta present; male with claw GM with hyper-developed row of spines. <abbrev xmlns:xlink="http://www.w3.org/1999/xlink" xlink:title="mandibular palp" id="ABBRID0EYBAG" xlink:type="simple">Md-palp</abbrev> with alpha and beta setae both short and elongated. <abbrev xmlns:xlink="http://www.w3.org/1999/xlink" xlink:title="maxillula" id="ABBRID0E3BAG" xlink:type="simple">Mx1</abbrev>-palp with second segment cylindrical (rectangular in the dissection), with L ~ 1.5× basal width. <abbrev xmlns:xlink="http://www.w3.org/1999/xlink" xlink:title="first thoracopod" id="ABBRID0EACAG" xlink:type="simple">T1</abbrev> in female with large, inflated, and asymmetrical palp, distally with three short setae; setae b, d and a present, seta d longer in the male than in the female. Prehensile palps in male both with sickle-shaped second segment, in <abbrev xmlns:xlink="http://www.w3.org/1999/xlink" xlink:title="Right Prehensile Palp" id="ABBRID0EECAG" xlink:type="simple">Rpp</abbrev> longer than in <abbrev xmlns:xlink="http://www.w3.org/1999/xlink" xlink:title="Left Prehensile palp" id="ABBRID0EICAG" xlink:type="simple">Lpp</abbrev>. <abbrev xmlns:xlink="http://www.w3.org/1999/xlink" xlink:title="second thoracopod" id="ABBRID0EMCAG" xlink:type="simple">T2</abbrev> with seta d<sub>1</sub> ~ 2× as long as d<sub>2</sub>. <abbrev xmlns:xlink="http://www.w3.org/1999/xlink" xlink:title="third thoracopod" id="ABBRID0EUCAG" xlink:type="simple">T3</abbrev> with a distal pincer-shaped organ. <abbrev xmlns:xlink="http://www.w3.org/1999/xlink" xlink:title="caudal ramus" id="ABBRID0EYCAG" xlink:type="simple">CR</abbrev> without sexual dimorphism, with robust ramus, seta Sp an unmoveable claw, seta Sa longer than claw Ga, the latter almost straight, claw Gp distally curved. Attachment of <abbrev xmlns:xlink="http://www.w3.org/1999/xlink" xlink:title="caudal ramus" id="ABBRID0E3CAG" xlink:type="simple">CR</abbrev> with proximal triangular re-enforcement, branch vb almost straight, branch db curved backwards. <abbrev xmlns:xlink="http://www.w3.org/1999/xlink" xlink:title="hemipenis" id="ABBRID0EADAG" xlink:type="simple">Hp</abbrev> with asymmetrically rounded <abbrev xmlns:xlink="http://www.w3.org/1999/xlink" xlink:title="medial shield on Hp" id="ABBRID0EEDAG" xlink:type="simple">ms</abbrev> without hook-like expansion; ds consisting of two parts, ds1 rectangular and distally situated, ds2 rounded and situated mid-dorsally; internal anatomy without additional coils of the postlabyrinthal spermiduct. Zenker organ elongated, with ~ 20 coils.</p></tp:treatment-sec><tp:treatment-sec sec-type="description" id="SECID0EIDAG"><title>Description.</title><p><bold>Male.</bold><abbrev xmlns:xlink="http://www.w3.org/1999/xlink" xlink:title="carapace" id="ABBRID0EQDAG" xlink:type="simple">Cp</abbrev> in lateral view (Fig. <xref ref-type="fig" rid="F2">2D</xref>) elongated, with anterior margin more broadly rounded than the posterior one; greatest height situated anterior to the middle; LV overlapping RV along all sides, but specifically along the antero-dorsal and the anterior side and with a weakly rounded ventral flap. <abbrev xmlns:xlink="http://www.w3.org/1999/xlink" xlink:title="carapace in dorsal view" id="ABBRID0EYDAG" xlink:type="simple">CpD</abbrev> (Fig. <xref ref-type="fig" rid="F2">2F</xref>) with W ~ 1/2 of the L, greatest width situated in the posterior ¼; posterior edge more broadly rounded than anterior one. <abbrev xmlns:xlink="http://www.w3.org/1999/xlink" xlink:title="carapace in ventral view" id="ABBRID0EAEAG" xlink:type="simple">CpV</abbrev> (Fig. <xref ref-type="fig" rid="F2">2G</xref>) showing both valves with straight ventral outer lists. Valve surface not striated, but set with random grooves, small pits, and rimmed pores around stiff setae (Fig. <xref ref-type="fig" rid="F2">2E</xref>).</p><fig id="F2" position="float" orientation="portrait"><object-id xmlns:xlink="http://www.w3.org/1999/xlink" content-type="doi" xlink:type="simple">10.3897/zookeys.1165.104045.figure2</object-id><object-id xmlns:xlink="http://www.w3.org/1999/xlink" content-type="arpha" xlink:type="simple">D3732DB4-E388-586D-A21C-E5CD72780965</object-id><label>Figure 2.</label><caption><p><italic><tp:taxon-name><tp:taxon-name-part taxon-name-part-type="genus" reg="Caledromus">Caledromus</tp:taxon-name-part><tp:taxon-name-part taxon-name-part-type="species" reg="robinsmithi">robinsmithi</tp:taxon-name-part></tp:taxon-name></italic> gen. et sp. nov., male <bold>A</bold><abbrev xmlns:xlink="http://www.w3.org/1999/xlink" xlink:title="left valve in internal view" id="ABBRID0EBFAG" xlink:type="simple">LVi</abbrev> (<named-content xmlns:xlink="http://www.w3.org/1999/xlink" content-type="dwc:institutional_code" xlink:title="Muséum national d’Histoire naturelle" xlink:href="http://grbio.org/institution/museum-national-dhistoire-naturelle-2" xlink:type="simple">MNHN</named-content>-IU-2023-181) <bold>B</bold><abbrev xmlns:xlink="http://www.w3.org/1999/xlink" xlink:title="left valve in internal view" id="ABBRID0ELFAG" xlink:type="simple">LVi</abbrev>, showing detail of anteroventral peg (in white frame) (<named-content xmlns:xlink="http://www.w3.org/1999/xlink" content-type="dwc:institutional_code" xlink:title="Muséum national d’Histoire naturelle" xlink:href="http://grbio.org/institution/museum-national-dhistoire-naturelle-2" xlink:type="simple">MNHN</named-content>-IU-2023-183) <bold>C</bold><abbrev xmlns:xlink="http://www.w3.org/1999/xlink" xlink:title="right valve in internal view" id="ABBRID0EVFAG" xlink:type="simple">RVi</abbrev> (<named-content xmlns:xlink="http://www.w3.org/1999/xlink" content-type="dwc:institutional_code" xlink:title="Muséum national d’Histoire naturelle" xlink:href="http://grbio.org/institution/museum-national-dhistoire-naturelle-2" xlink:type="simple">MNHN</named-content>-IU-2023-181) <bold>D</bold> CpRl (<named-content xmlns:xlink="http://www.w3.org/1999/xlink" content-type="dwc:institutional_code" xlink:title="Royal Belgian Institute of Natural Sciences" xlink:href="http://grbio.org/institution/royal-belgian-institute-natural-sciences" xlink:type="simple">RBINS</named-content>-INV-197990) <bold>E</bold> CpRl, detail of carapace surface of Fig. <xref ref-type="fig" rid="F2">2D</xref><bold>F</bold><abbrev xmlns:xlink="http://www.w3.org/1999/xlink" xlink:title="carapace in dorsal view" id="ABBRID0ELGAG" xlink:type="simple">CpD</abbrev> (<named-content xmlns:xlink="http://www.w3.org/1999/xlink" content-type="dwc:institutional_code" xlink:title="Muséum national d’Histoire naturelle" xlink:href="http://grbio.org/institution/museum-national-dhistoire-naturelle-2" xlink:type="simple">MNHN</named-content>-IU-2023-184) <bold>G</bold><abbrev xmlns:xlink="http://www.w3.org/1999/xlink" xlink:title="carapace in ventral view" id="ABBRID0EVGAG" xlink:type="simple">CpV</abbrev> (<named-content xmlns:xlink="http://www.w3.org/1999/xlink" content-type="dwc:institutional_code" xlink:title="Muséum national d’Histoire naturelle" xlink:href="http://grbio.org/institution/museum-national-dhistoire-naturelle-2" xlink:type="simple">MNHN</named-content>-IU-2023-185). Scale bars: 500 µm (<bold>A, C, D, F, G</bold>); 100 µm (<bold>B</bold>); 40 µm (<bold>E</bold>).</p></caption><graphic xmlns:xlink="http://www.w3.org/1999/xlink" xlink:href="zookeys-1165-155_article-104045__-g002.jpg" position="float" orientation="portrait" xlink:type="simple" id="oo_858063.jpg"><uri content-type="original_file" xlink:type="simple">https://binary.pensoft.net/fig/858063</uri></graphic></fig><fig id="F3" position="float" orientation="portrait"><object-id xmlns:xlink="http://www.w3.org/1999/xlink" content-type="doi" xlink:type="simple">10.3897/zookeys.1165.104045.figure3</object-id><object-id xmlns:xlink="http://www.w3.org/1999/xlink" content-type="arpha" xlink:type="simple">BC96F7D8-E952-57D8-8C2A-10C909333231</object-id><label>Figure 3.</label><caption><p><italic><tp:taxon-name><tp:taxon-name-part taxon-name-part-type="genus" reg="Caledromus">Caledromus</tp:taxon-name-part><tp:taxon-name-part taxon-name-part-type="species" reg="robinsmithi">robinsmithi</tp:taxon-name-part></tp:taxon-name></italic> gen. et sp. nov., female <bold>A</bold><abbrev xmlns:xlink="http://www.w3.org/1999/xlink" xlink:title="left valve in internal view" id="ABBRID0E4HAG" xlink:type="simple">LVi</abbrev> (<named-content xmlns:xlink="http://www.w3.org/1999/xlink" content-type="dwc:institutional_code" xlink:title="Muséum national d’Histoire naturelle" xlink:href="http://grbio.org/institution/museum-national-dhistoire-naturelle-2" xlink:type="simple">MNHN</named-content>-IU-2023-182) <bold>B</bold><abbrev xmlns:xlink="http://www.w3.org/1999/xlink" xlink:title="left valve in internal view" id="ABBRID0EHIAG" xlink:type="simple">LVi</abbrev>, detail of anteroventral peg (white frame) (<named-content xmlns:xlink="http://www.w3.org/1999/xlink" content-type="dwc:institutional_code" xlink:title="Muséum national d’Histoire naturelle" xlink:href="http://grbio.org/institution/museum-national-dhistoire-naturelle-2" xlink:type="simple">MNHN</named-content>-IU-2023-186) <bold>C</bold><abbrev xmlns:xlink="http://www.w3.org/1999/xlink" xlink:title="right valve in internal view" id="ABBRID0ERIAG" xlink:type="simple">RVi</abbrev> (<named-content xmlns:xlink="http://www.w3.org/1999/xlink" content-type="dwc:institutional_code" xlink:title="Muséum national d’Histoire naturelle" xlink:href="http://grbio.org/institution/museum-national-dhistoire-naturelle-2" xlink:type="simple">MNHN</named-content>-IU-2023-182) <bold>D</bold> CpRl (<named-content xmlns:xlink="http://www.w3.org/1999/xlink" content-type="dwc:institutional_code" xlink:title="Royal Belgian Institute of Natural Sciences" xlink:href="http://grbio.org/institution/royal-belgian-institute-natural-sciences" xlink:type="simple">RBINS</named-content>-INV-197992) <bold>E</bold> CpRl, detail of carapace surface of Fig. <xref ref-type="fig" rid="F3">3D</xref> (<named-content xmlns:xlink="http://www.w3.org/1999/xlink" content-type="dwc:institutional_code" xlink:title="Royal Belgian Institute of Natural Sciences" xlink:href="http://grbio.org/institution/royal-belgian-institute-natural-sciences" xlink:type="simple">RBINS</named-content>-INV-197991) <bold>F</bold><abbrev xmlns:xlink="http://www.w3.org/1999/xlink" xlink:title="carapace in dorsal view" id="ABBRID0ELJAG" xlink:type="simple">CpD</abbrev> (<named-content xmlns:xlink="http://www.w3.org/1999/xlink" content-type="dwc:institutional_code" xlink:title="Muséum national d’Histoire naturelle" xlink:href="http://grbio.org/institution/museum-national-dhistoire-naturelle-2" xlink:type="simple">MNHN</named-content>-IU-2023-187) <bold>G</bold><abbrev xmlns:xlink="http://www.w3.org/1999/xlink" xlink:title="carapace in ventral view" id="ABBRID0EVJAG" xlink:type="simple">CpV</abbrev> (<named-content xmlns:xlink="http://www.w3.org/1999/xlink" content-type="dwc:institutional_code" xlink:title="Muséum national d’Histoire naturelle" xlink:href="http://grbio.org/institution/museum-national-dhistoire-naturelle-2" xlink:type="simple">MNHN</named-content>-IU-2023-188). Scale bars: 500 µm (<bold>A, C, D, F, G</bold>); 100 µm (<bold>B</bold>); 50 µm (<bold>E</bold>).</p></caption><graphic xmlns:xlink="http://www.w3.org/1999/xlink" xlink:href="zookeys-1165-155_article-104045__-g003.jpg" position="float" orientation="portrait" xlink:type="simple" id="oo_858064.jpg"><uri content-type="original_file" xlink:type="simple">https://binary.pensoft.net/fig/858064</uri></graphic></fig><p><abbrev xmlns:xlink="http://www.w3.org/1999/xlink" xlink:title="left valve in internal view" id="ABBRID0EKKAG" xlink:type="simple">LVi</abbrev> (Fig. <xref ref-type="fig" rid="F2">2A, B</xref>) with anterior margin more broadly rounded than posterior one, greatest height at ~ 1/3 from the anterior side, dorsal margin from that point onwards sloping towards the less broadly rounded posterior margin, ventral margin weakly curved; anterior calcified inner lamella broad, posterior one very narrow; inner list running briefly along the anterior margin, robustly along the ventral margin forming a groove and showing antero-ventral and postero-ventral shallow pegs (Figs <xref ref-type="fig" rid="F2">2B</xref>, <xref ref-type="fig" rid="F4">4G–I</xref>).</p><fig id="F4" position="float" orientation="portrait"><object-id xmlns:xlink="http://www.w3.org/1999/xlink" content-type="doi" xlink:type="simple">10.3897/zookeys.1165.104045.figure4</object-id><object-id xmlns:xlink="http://www.w3.org/1999/xlink" content-type="arpha" xlink:type="simple">87325420-43C2-5B36-91AA-1A4A8CABE73D</object-id><label>Figure 4.</label><caption><p><italic><tp:taxon-name><tp:taxon-name-part taxon-name-part-type="genus" reg="Caledromus">Caledromus</tp:taxon-name-part><tp:taxon-name-part taxon-name-part-type="species" reg="robinsmithi">robinsmithi</tp:taxon-name-part></tp:taxon-name></italic> gen. et sp. nov. <bold>A–F</bold> female <bold>G–I</bold> male <bold>A</bold><abbrev xmlns:xlink="http://www.w3.org/1999/xlink" xlink:title="left valve in internal view" id="ABBRID0ETLAG" xlink:type="simple">LVi</abbrev>, photographed at tilted angle, showing inner anatomy of anterior side (<named-content xmlns:xlink="http://www.w3.org/1999/xlink" content-type="dwc:institutional_code" xlink:title="Muséum national d’Histoire naturelle" xlink:href="http://grbio.org/institution/museum-national-dhistoire-naturelle-2" xlink:type="simple">MNHN</named-content>-IU-2023-186) <bold>B</bold><abbrev xmlns:xlink="http://www.w3.org/1999/xlink" xlink:title="left valve in internal view" id="ABBRID0E4LAG" xlink:type="simple">LVi</abbrev>, detail of antero-ventral margin, showing peg (white frame) (<named-content xmlns:xlink="http://www.w3.org/1999/xlink" content-type="dwc:institutional_code" xlink:title="Muséum national d’Histoire naturelle" xlink:href="http://grbio.org/institution/museum-national-dhistoire-naturelle-2" xlink:type="simple">MNHN</named-content>-IU-2023-186) <bold>C</bold><abbrev xmlns:xlink="http://www.w3.org/1999/xlink" xlink:title="left valve in internal view" id="ABBRID0EHMAG" xlink:type="simple">LVi</abbrev>, detail of postero-ventral margin, showing peg (white frame) (<named-content xmlns:xlink="http://www.w3.org/1999/xlink" content-type="dwc:institutional_code" xlink:title="Muséum national d’Histoire naturelle" xlink:href="http://grbio.org/institution/museum-national-dhistoire-naturelle-2" xlink:type="simple">MNHN</named-content>-IU-2023-186) <bold>D</bold><abbrev xmlns:xlink="http://www.w3.org/1999/xlink" xlink:title="right valve in internal view" id="ABBRID0ERMAG" xlink:type="simple">RVi</abbrev>, photographed at tilted angle, showing inner anatomy of posterior side (<named-content xmlns:xlink="http://www.w3.org/1999/xlink" content-type="dwc:institutional_code" xlink:title="Muséum national d’Histoire naturelle" xlink:href="http://grbio.org/institution/museum-national-dhistoire-naturelle-2" xlink:type="simple">MNHN</named-content>-IU-2023-186) <bold>E</bold><abbrev xmlns:xlink="http://www.w3.org/1999/xlink" xlink:title="right valve in internal view" id="ABBRID0E2MAG" xlink:type="simple">RVi</abbrev>, detail of anterior margin (<named-content xmlns:xlink="http://www.w3.org/1999/xlink" content-type="dwc:institutional_code" xlink:title="Muséum national d’Histoire naturelle" xlink:href="http://grbio.org/institution/museum-national-dhistoire-naturelle-2" xlink:type="simple">MNHN</named-content>-IU-2023-186) <bold>F</bold><abbrev xmlns:xlink="http://www.w3.org/1999/xlink" xlink:title="right valve in internal view" id="ABBRID0EFNAG" xlink:type="simple">RVi</abbrev> detail of posterior margin (<named-content xmlns:xlink="http://www.w3.org/1999/xlink" content-type="dwc:institutional_code" xlink:title="Muséum national d’Histoire naturelle" xlink:href="http://grbio.org/institution/museum-national-dhistoire-naturelle-2" xlink:type="simple">MNHN</named-content>-IU-2023-186) <bold>G</bold><abbrev xmlns:xlink="http://www.w3.org/1999/xlink" xlink:title="left valve in internal view" id="ABBRID0EPNAG" xlink:type="simple">LVi</abbrev> (<named-content xmlns:xlink="http://www.w3.org/1999/xlink" content-type="dwc:institutional_code" xlink:title="Muséum national d’Histoire naturelle" xlink:href="http://grbio.org/institution/museum-national-dhistoire-naturelle-2" xlink:type="simple">MNHN</named-content>-IU-2023-181), photographed at tilted angle, showing inner anatomy of anterior side <bold>H</bold><abbrev xmlns:xlink="http://www.w3.org/1999/xlink" xlink:title="left valve in internal view" id="ABBRID0EZNAG" xlink:type="simple">LVi</abbrev> detail of antero-ventral margin, showing peg <bold>I</bold><abbrev xmlns:xlink="http://www.w3.org/1999/xlink" xlink:title="left valve in internal view" id="ABBRID0E6NAG" xlink:type="simple">LVi</abbrev> detail of postero-ventral margin, showing peg. Scale bars: 500 μm (<bold>A–D, G–I</bold>); 400 μm (<bold>E, F</bold>).</p></caption><graphic xmlns:xlink="http://www.w3.org/1999/xlink" xlink:href="zookeys-1165-155_article-104045__-g004.jpg" position="float" orientation="portrait" xlink:type="simple" id="oo_858065.jpg"><uri content-type="original_file" xlink:type="simple">https://binary.pensoft.net/fig/858065</uri></graphic></fig><p>RV (Fig. <xref ref-type="fig" rid="F2">2C</xref>) with shape similar that that of LV, but with anterior margin more produced and with submarginal selvage running along most of the anterior, ventral, and posterior margins.</p><p><abbrev xmlns:xlink="http://www.w3.org/1999/xlink" xlink:title="antennula" id="ABBRID0EUOAG" xlink:type="simple">A1</abbrev> (Fig. <xref ref-type="fig" rid="F5">5A, B</xref>) with seven segments. First segment with two long ventro-apical setae, and one short mid-dorsal seta; Wouters’ organ not seen. Second segment sub-quadrate, distally narrowing, with one sub-apical seta; Rome organ small, consisting of one rounded segment (Fig. <xref ref-type="fig" rid="F5">5B</xref>). Third segment rectangular, slightly &gt; 2× as long as basal width, with one short dorsal seta. Fourth segment almost as long as wide, with two long dorsal setae and two unequal, much shorter ventral setae. Fifth segment slightly longer than wide, with two long ventral and one long dorsal natatory setae. Sixth segment slightly longer than wide, with four long and one short natatory setae. Terminal (7<sup>th</sup>) segment ~ 2× as long as wide, with single shorter seta, one aesthetasc Ya of sub-equal length, and two long natatory setae.</p><fig id="F5" position="float" orientation="portrait"><object-id xmlns:xlink="http://www.w3.org/1999/xlink" content-type="doi" xlink:type="simple">10.3897/zookeys.1165.104045.figure5</object-id><object-id xmlns:xlink="http://www.w3.org/1999/xlink" content-type="arpha" xlink:type="simple">FCEE1004-6E84-5814-A780-7B4C3DDE8568</object-id><label>Figure 5.</label><caption><p><italic><tp:taxon-name><tp:taxon-name-part taxon-name-part-type="genus" reg="Caledromus">Caledromus</tp:taxon-name-part><tp:taxon-name-part taxon-name-part-type="species" reg="robinsmithi">robinsmithi</tp:taxon-name-part></tp:taxon-name></italic> gen. et sp. nov., male <bold>A</bold><abbrev xmlns:xlink="http://www.w3.org/1999/xlink" xlink:title="antennula" id="ABBRID0EXPAG" xlink:type="simple">A1</abbrev> (<named-content xmlns:xlink="http://www.w3.org/1999/xlink" content-type="dwc:institutional_code" xlink:title="Muséum national d’Histoire naturelle" xlink:href="http://grbio.org/institution/museum-national-dhistoire-naturelle-2" xlink:type="simple">MNHN</named-content>-IU-2023-183) <bold>B</bold><abbrev xmlns:xlink="http://www.w3.org/1999/xlink" xlink:title="antennula" id="ABBRID0EBQAG" xlink:type="simple">A1</abbrev> detail of Rome Organ (<named-content xmlns:xlink="http://www.w3.org/1999/xlink" content-type="dwc:institutional_code" xlink:title="Muséum national d’Histoire naturelle" xlink:href="http://grbio.org/institution/museum-national-dhistoire-naturelle-2" xlink:type="simple">MNHN</named-content>-IU-2023-183) <bold>C</bold><abbrev xmlns:xlink="http://www.w3.org/1999/xlink" xlink:title="antenna" id="ABBRID0ELQAG" xlink:type="simple">A2</abbrev> (<named-content xmlns:xlink="http://www.w3.org/1999/xlink" content-type="dwc:institutional_code" xlink:title="Muséum national d’Histoire naturelle" xlink:href="http://grbio.org/institution/museum-national-dhistoire-naturelle-2" xlink:type="simple">MNHN</named-content>-IU-2023-183) <bold>D</bold><abbrev xmlns:xlink="http://www.w3.org/1999/xlink" xlink:title="antenna" id="ABBRID0EVQAG" xlink:type="simple">A2</abbrev> terminal segment (<named-content xmlns:xlink="http://www.w3.org/1999/xlink" content-type="dwc:institutional_code" xlink:title="Muséum national d’Histoire naturelle" xlink:href="http://grbio.org/institution/museum-national-dhistoire-naturelle-2" xlink:type="simple">MNHN</named-content>-IU-2023-183). Scale bars: 50 μm (<bold>A–D</bold>).</p></caption><graphic xmlns:xlink="http://www.w3.org/1999/xlink" xlink:href="zookeys-1165-155_article-104045__-g005.jpg" position="float" orientation="portrait" xlink:type="simple" id="oo_858066.jpg"><uri content-type="original_file" xlink:type="simple">https://binary.pensoft.net/fig/858066</uri></graphic></fig><p><abbrev xmlns:xlink="http://www.w3.org/1999/xlink" xlink:title="antenna" id="ABBRID0EGRAG" xlink:type="simple">A2</abbrev> (Fig. <xref ref-type="fig" rid="F5">5C, D</xref>) with exopodite reduced to a small plate, bearing one long and two short setae. Endopodite 3-segmented. First segment elongated and stout, aesthetasc Y long and slender (~ 1/3 of length of segment); five natatory setae fully absent, accompanying (6<sup>th</sup>) seta just reaching halfway of second endopodal segment. Second endopodal segment with two dorso-lateral and four ventro-lateral (t-) setae; of the latter, seta t<sub>2</sub> ~ 2× as long as the other three setae; distal chaetotaxy typical of male <tp:taxon-name><tp:taxon-name-part taxon-name-part-type="family">Cyprididae</tp:taxon-name-part></tp:taxon-name>, with clear sexual dimorphism, consisting of four claws (z1 and z2 being the largest, G2 being slightly shorter, G1 very short), and two setae (z3 and G3). Terminal (3<sup>rd</sup>) endopodal segment (Fig. <xref ref-type="fig" rid="F5">5D</xref>) with large claw Gm bearing a row of ~ 20 hyper-developed spines, a shorter but stout claw GM, a short seta g and long aesthetasc basally fused with a long, but slightly shorter seta.</p><p><abbrev xmlns:xlink="http://www.w3.org/1999/xlink" xlink:title="mandibula" id="ABBRID0E6RAG" xlink:type="simple">Md</abbrev> with coxal plate (Fig. <xref ref-type="fig" rid="F6">6C</xref>) elongated, distally set with rows of spines and small setae. <abbrev xmlns:xlink="http://www.w3.org/1999/xlink" xlink:title="mandibular palp" id="ABBRID0EHSAG" xlink:type="simple">Md-palp</abbrev> (Fig. <xref ref-type="fig" rid="F7">7A–C</xref>) with alpha-seta rather long, slender, and smooth; beta-seta shorter, ~ ¾ the length of the alpha seta, sender and hirsute; gamma-seta large, broad and hirsute in distal 2/3 of its length. First segment with two long barbed setae s1 and s2), one long smooth seta and the alpha seta. Second segment dorsally with a group of three smooth setae (two long, one shorter), ventrally with four long and hirsute and one shorter hirsute setae as well as the beta seta. Third segment dorsally with four subapical and subequal setae, ventrally with one subapical seta and a short aesthetasc, medially with four setae (three plus gamma-seta). Terminal segment (Fig. <xref ref-type="fig" rid="F7">7B</xref>) with three slender claws and three long setae.</p><fig id="F6" position="float" orientation="portrait"><object-id xmlns:xlink="http://www.w3.org/1999/xlink" content-type="doi" xlink:type="simple">10.3897/zookeys.1165.104045.figure6</object-id><object-id xmlns:xlink="http://www.w3.org/1999/xlink" content-type="arpha" xlink:type="simple">03EE4794-3F30-5F3A-A1B6-B184B9F53203</object-id><label>Figure 6.</label><caption><p><italic><tp:taxon-name><tp:taxon-name-part taxon-name-part-type="genus" reg="Caledromus">Caledromus</tp:taxon-name-part><tp:taxon-name-part taxon-name-part-type="species" reg="robinsmithi">robinsmithi</tp:taxon-name-part></tp:taxon-name></italic> gen. et sp. nov. <bold>A, B</bold> female <bold>C</bold> male <bold>A</bold><abbrev xmlns:xlink="http://www.w3.org/1999/xlink" xlink:title="antenna" id="ABBRID0EMTAG" xlink:type="simple">A2</abbrev> (<named-content xmlns:xlink="http://www.w3.org/1999/xlink" content-type="dwc:institutional_code" xlink:title="Muséum national d’Histoire naturelle" xlink:href="http://grbio.org/institution/museum-national-dhistoire-naturelle-2" xlink:type="simple">MNHN</named-content>-IU-2023-186) <bold>B</bold><abbrev xmlns:xlink="http://www.w3.org/1999/xlink" xlink:title="antenna" id="ABBRID0EWTAG" xlink:type="simple">A2</abbrev> terminal segment (<named-content xmlns:xlink="http://www.w3.org/1999/xlink" content-type="dwc:institutional_code" xlink:title="Muséum national d’Histoire naturelle" xlink:href="http://grbio.org/institution/museum-national-dhistoire-naturelle-2" xlink:type="simple">MNHN</named-content>-IU-2023-186) <bold>C</bold><abbrev xmlns:xlink="http://www.w3.org/1999/xlink" xlink:title="mandibula" id="ABBRID0EAUAG" xlink:type="simple">Md</abbrev>-coxa (<named-content xmlns:xlink="http://www.w3.org/1999/xlink" content-type="dwc:institutional_code" xlink:title="Muséum national d’Histoire naturelle" xlink:href="http://grbio.org/institution/museum-national-dhistoire-naturelle-2" xlink:type="simple">MNHN</named-content>-IU-2023-181). Scale bars: 50 μm (<bold>A–C</bold>).</p></caption><graphic xmlns:xlink="http://www.w3.org/1999/xlink" xlink:href="zookeys-1165-155_article-104045__-g006.jpg" position="float" orientation="portrait" xlink:type="simple" id="oo_858067.jpg"><uri content-type="original_file" xlink:type="simple">https://binary.pensoft.net/fig/858067</uri></graphic></fig><fig id="F7" position="float" orientation="portrait"><object-id xmlns:xlink="http://www.w3.org/1999/xlink" content-type="doi" xlink:type="simple">10.3897/zookeys.1165.104045.figure7</object-id><object-id xmlns:xlink="http://www.w3.org/1999/xlink" content-type="arpha" xlink:type="simple">1E4A79B2-4885-5749-BC71-FF9FE73D072B</object-id><label>Figure 7.</label><caption><p><italic><tp:taxon-name><tp:taxon-name-part taxon-name-part-type="genus" reg="Caledromus">Caledromus</tp:taxon-name-part><tp:taxon-name-part taxon-name-part-type="species" reg="robinsmithi">robinsmithi</tp:taxon-name-part></tp:taxon-name></italic> gen. et sp. nov. ♂ <bold>A</bold><abbrev xmlns:xlink="http://www.w3.org/1999/xlink" xlink:title="mandibular palp" id="ABBRID0EEVAG" xlink:type="simple">Md-palp</abbrev> (respiratory plate not illustrated) (<named-content xmlns:xlink="http://www.w3.org/1999/xlink" content-type="dwc:institutional_code" xlink:title="Muséum national d’Histoire naturelle" xlink:href="http://grbio.org/institution/museum-national-dhistoire-naturelle-2" xlink:type="simple">MNHN</named-content>-IU-2023-181) <bold>B</bold><abbrev xmlns:xlink="http://www.w3.org/1999/xlink" xlink:title="mandibular palp" id="ABBRID0EOVAG" xlink:type="simple">Md-palp</abbrev> last segment (<named-content xmlns:xlink="http://www.w3.org/1999/xlink" content-type="dwc:institutional_code" xlink:title="Muséum national d’Histoire naturelle" xlink:href="http://grbio.org/institution/museum-national-dhistoire-naturelle-2" xlink:type="simple">MNHN</named-content>-IU-2023-181) <bold>C</bold><abbrev xmlns:xlink="http://www.w3.org/1999/xlink" xlink:title="mandibular palp" id="ABBRID0EYVAG" xlink:type="simple">Md-palp</abbrev>, alfa, beta, and gamma setae (<named-content xmlns:xlink="http://www.w3.org/1999/xlink" content-type="dwc:institutional_code" xlink:title="Muséum national d’Histoire naturelle" xlink:href="http://grbio.org/institution/museum-national-dhistoire-naturelle-2" xlink:type="simple">MNHN</named-content>-IU-2023-181) <bold>D</bold><abbrev xmlns:xlink="http://www.w3.org/1999/xlink" xlink:title="maxillula" id="ABBRID0ECWAG" xlink:type="simple">Mx1</abbrev>, palp and three endites (<named-content xmlns:xlink="http://www.w3.org/1999/xlink" content-type="dwc:institutional_code" xlink:title="Muséum national d’Histoire naturelle" xlink:href="http://grbio.org/institution/museum-national-dhistoire-naturelle-2" xlink:type="simple">MNHN</named-content>-IU-2023-181) <bold>E</bold><abbrev xmlns:xlink="http://www.w3.org/1999/xlink" xlink:title="maxillula" id="ABBRID0EMWAG" xlink:type="simple">Mx1</abbrev>, respiratory plate (<named-content xmlns:xlink="http://www.w3.org/1999/xlink" content-type="dwc:institutional_code" xlink:title="Muséum national d’Histoire naturelle" xlink:href="http://grbio.org/institution/museum-national-dhistoire-naturelle-2" xlink:type="simple">MNHN</named-content>-IU-2023-181). Scale bars: 50 μm (<bold>A–E</bold>).</p></caption><graphic xmlns:xlink="http://www.w3.org/1999/xlink" xlink:href="zookeys-1165-155_article-104045__-g007.jpg" position="float" orientation="portrait" xlink:type="simple" id="oo_858068.jpg"><uri content-type="original_file" xlink:type="simple">https://binary.pensoft.net/fig/858068</uri></graphic></fig><p>Rake-like organ (Fig. <xref ref-type="fig" rid="F8">8D</xref>) of normal shape, with ~ 8 unequal teeth.</p><fig id="F8" position="float" orientation="portrait"><object-id xmlns:xlink="http://www.w3.org/1999/xlink" content-type="doi" xlink:type="simple">10.3897/zookeys.1165.104045.figure8</object-id><object-id xmlns:xlink="http://www.w3.org/1999/xlink" content-type="arpha" xlink:type="simple">66E1361C-F03E-549B-BCB6-6249A7986290</object-id><label>Figure 8.</label><caption><p><italic><tp:taxon-name><tp:taxon-name-part taxon-name-part-type="genus" reg="Caledromus">Caledromus</tp:taxon-name-part><tp:taxon-name-part taxon-name-part-type="species" reg="robinsmithi">robinsmithi</tp:taxon-name-part></tp:taxon-name></italic> gen. et sp. nov. ♂ <bold>A</bold><abbrev xmlns:xlink="http://www.w3.org/1999/xlink" xlink:title="first thoracopod" id="ABBRID0EWXAG" xlink:type="simple">T1</abbrev>, without prehensile palps (see Fig. <xref ref-type="fig" rid="F11">11</xref>) (<named-content xmlns:xlink="http://www.w3.org/1999/xlink" content-type="dwc:institutional_code" xlink:title="Muséum national d’Histoire naturelle" xlink:href="http://grbio.org/institution/museum-national-dhistoire-naturelle-2" xlink:type="simple">MNHN</named-content>-IU-2023-181) <bold>B</bold><abbrev xmlns:xlink="http://www.w3.org/1999/xlink" xlink:title="first thoracopod" id="ABBRID0EEYAG" xlink:type="simple">T1</abbrev>, without palp, showing short setae b and d (<named-content xmlns:xlink="http://www.w3.org/1999/xlink" content-type="dwc:institutional_code" xlink:title="Muséum national d’Histoire naturelle" xlink:href="http://grbio.org/institution/museum-national-dhistoire-naturelle-2" xlink:type="simple">MNHN</named-content>-IU-2023-183) <bold>C</bold><abbrev xmlns:xlink="http://www.w3.org/1999/xlink" xlink:title="first thoracopod" id="ABBRID0EOYAG" xlink:type="simple">T1</abbrev>, other side, without palp, showing long setae b and d with aberrant distal morphology (<named-content xmlns:xlink="http://www.w3.org/1999/xlink" content-type="dwc:institutional_code" xlink:title="Muséum national d’Histoire naturelle" xlink:href="http://grbio.org/institution/museum-national-dhistoire-naturelle-2" xlink:type="simple">MNHN</named-content>-IU-2023-183) <bold>D</bold> Rake-like organ (<named-content xmlns:xlink="http://www.w3.org/1999/xlink" content-type="dwc:institutional_code" xlink:title="Muséum national d’Histoire naturelle" xlink:href="http://grbio.org/institution/museum-national-dhistoire-naturelle-2" xlink:type="simple">MNHN</named-content>-IU-2023-183). Scale bars: 50 μm (<bold>A–D</bold>).</p></caption><graphic xmlns:xlink="http://www.w3.org/1999/xlink" xlink:href="zookeys-1165-155_article-104045__-g008.jpg" position="float" orientation="portrait" xlink:type="simple" id="oo_858069.jpg"><uri content-type="original_file" xlink:type="simple">https://binary.pensoft.net/fig/858069</uri></graphic></fig><fig id="F9" position="float" orientation="portrait"><object-id xmlns:xlink="http://www.w3.org/1999/xlink" content-type="doi" xlink:type="simple">10.3897/zookeys.1165.104045.figure9</object-id><object-id xmlns:xlink="http://www.w3.org/1999/xlink" content-type="arpha" xlink:type="simple">AB725F8F-914C-52D1-95EE-CD0F7717B843</object-id><label>Figure 9.</label><caption><p><italic><tp:taxon-name><tp:taxon-name-part taxon-name-part-type="genus" reg="Caledromus">Caledromus</tp:taxon-name-part><tp:taxon-name-part taxon-name-part-type="species" reg="robinsmithi">robinsmithi</tp:taxon-name-part></tp:taxon-name></italic> gen. et sp. nov. ♀ <bold>A</bold><abbrev xmlns:xlink="http://www.w3.org/1999/xlink" xlink:title="first thoracopod" id="ABBRID0EYZAG" xlink:type="simple">T1</abbrev> (<named-content xmlns:xlink="http://www.w3.org/1999/xlink" content-type="dwc:institutional_code" xlink:title="Muséum national d’Histoire naturelle" xlink:href="http://grbio.org/institution/museum-national-dhistoire-naturelle-2" xlink:type="simple">MNHN</named-content>-IU-2023-182) <bold>B</bold><abbrev xmlns:xlink="http://www.w3.org/1999/xlink" xlink:title="first thoracopod" id="ABBRID0EC1AG" xlink:type="simple">T1</abbrev>, without palp, showing long seta d and short seta b (<named-content xmlns:xlink="http://www.w3.org/1999/xlink" content-type="dwc:institutional_code" xlink:title="Royal Belgian Institute of Natural Sciences" xlink:href="http://grbio.org/institution/royal-belgian-institute-natural-sciences" xlink:type="simple">RBINS</named-content>-INV-197991) <bold>C</bold><abbrev xmlns:xlink="http://www.w3.org/1999/xlink" xlink:title="first thoracopod" id="ABBRID0EM1AG" xlink:type="simple">T1</abbrev>, other side, without palp, showing short seta d and long seta b (<named-content xmlns:xlink="http://www.w3.org/1999/xlink" content-type="dwc:institutional_code" xlink:title="Royal Belgian Institute of Natural Sciences" xlink:href="http://grbio.org/institution/royal-belgian-institute-natural-sciences" xlink:type="simple">RBINS</named-content>-INV-197991). Scale bars: 50 μm (<bold>A–C</bold>).</p></caption><graphic xmlns:xlink="http://www.w3.org/1999/xlink" xlink:href="zookeys-1165-155_article-104045__-g009.jpg" position="float" orientation="portrait" xlink:type="simple" id="oo_858070.jpg"><uri content-type="original_file" xlink:type="simple">https://binary.pensoft.net/fig/858070</uri></graphic></fig><p><abbrev xmlns:xlink="http://www.w3.org/1999/xlink" xlink:title="maxillula" id="ABBRID0E41AG" xlink:type="simple">Mx1</abbrev> (Fig. <xref ref-type="fig" rid="F7">7D, E</xref>) with second palp-segment cylindrical (rectangular in slide), L ~ 1.5× W; two <italic><tp:taxon-name><tp:taxon-name-part taxon-name-part-type="genus" reg="Zahnborsten">Zahnborsten</tp:taxon-name-part></tp:taxon-name></italic> on third endite, one more robust, one more slender, both smooth. Sideways directed bristles unequal: one 2× as long as the second, the latter short and more slender, both hirsute. Respiratory plate (Fig. <xref ref-type="fig" rid="F7">7E</xref>) large and elongate, distally with a row of ~ 14 hirsute rays of distally increasing length, apically with one short smooth seta; proximally with a bundle of four smooth setae of medium length.</p><p><abbrev xmlns:xlink="http://www.w3.org/1999/xlink" xlink:title="first thoracopod" id="ABBRID0ES2AG" xlink:type="simple">T1</abbrev> (Figs <xref ref-type="fig" rid="F8">8A–C</xref>, <xref ref-type="fig" rid="F11">11C, D</xref>) with distal chaetotaxy of coxal plate consisting of ten setae of different shape and length and a group of four subapical setae, one longer, two of medium length and one shorter; proximally with two short a-seta; setae d and b showing left/right asymmetry: in <abbrev xmlns:xlink="http://www.w3.org/1999/xlink" xlink:title="first thoracopod" id="ABBRID0E52AG" xlink:type="simple">T1</abbrev> on one side both setae d and b relatively short, with b still longer than d, the latter only ~ 2× the length of the a-setae (Fig. <xref ref-type="fig" rid="F8">8B</xref>); in the other <abbrev xmlns:xlink="http://www.w3.org/1999/xlink" xlink:title="first thoracopod" id="ABBRID0EG3AG" xlink:type="simple">T1</abbrev> (Fig. <xref ref-type="fig" rid="F8">8C</xref>) setae b and d almost 2× as long, b still longer than d (in the specimen illustrated here, both setae b and d appear to end in a flagellum, but this is not so in all specimens). Prehensile palps (Fig. <xref ref-type="fig" rid="F11">11C, D</xref>) slightly asymmetrical; first segments of sub-triangular shapes, with a large ventral protuberance, set with two large subequal sensory organs; second segments sickle shaped, in <abbrev xmlns:xlink="http://www.w3.org/1999/xlink" xlink:title="Right Prehensile Palp" id="ABBRID0ES3AG" xlink:type="simple">Rpp</abbrev> (Fig. <xref ref-type="fig" rid="F11">11C</xref>) narrower and more elongated than in <abbrev xmlns:xlink="http://www.w3.org/1999/xlink" xlink:title="Left Prehensile palp" id="ABBRID0E13AG" xlink:type="simple">Lpp</abbrev> (Fig. <xref ref-type="fig" rid="F11">11D</xref>), distally with one long and stout sensory organ.</p><p><abbrev xmlns:xlink="http://www.w3.org/1999/xlink" xlink:title="second thoracopod" id="ABBRID0EE4AG" xlink:type="simple">T2</abbrev> (Fig. <xref ref-type="fig" rid="F10">10D</xref>) with elongated segments and relatively long end claw. First segment with seta d1 long, reaching beyond second (knee) segment, &gt; 2× as long as seta d2. Third segment with a long ventro-apical e-seta, almost reaching tip of fourth segment. Fourth segment divided into two elongated sub-segments: segment 4a with a ventro-apical seta f, not reaching tip of segment 4b, this segment with a ventro-apical seta g. Fifth segment with an apical seta h1, a subapical seta h3, and a long and thin apical claw h2.</p><p><abbrev xmlns:xlink="http://www.w3.org/1999/xlink" xlink:title="third thoracopod" id="ABBRID0EO4AG" xlink:type="simple">T3</abbrev> (Fig. <xref ref-type="fig" rid="F10">10A, B</xref>) a cleaning limb. First segment with three long setae, ventrally with setae d1 and d2, dorsally with seta dp. Second segment very elongated, with L ~ 5× basal W, with a long subapical seta e. Third segment with a shorter lateral seta f, apical seta g missing. Distal part of 3<sup>rd</sup> segment and 4<sup>th</sup> segment fused to a pincer shaped organ, bearing one long seta h3, one broadly and a curved hirsute seta h2 of medium length. Pincer organ (Fig. <xref ref-type="fig" rid="F10">10B</xref>) with spine, minute seta h1 and flanked by rows of setulae.</p><fig id="F10" position="float" orientation="portrait"><object-id xmlns:xlink="http://www.w3.org/1999/xlink" content-type="doi" xlink:type="simple">10.3897/zookeys.1165.104045.figure10</object-id><object-id xmlns:xlink="http://www.w3.org/1999/xlink" content-type="arpha" xlink:type="simple">7BDE70BE-F5A0-5A91-A5EA-2B94C1AC36A2</object-id><label>Figure 10.</label><caption><p><italic><tp:taxon-name><tp:taxon-name-part taxon-name-part-type="genus" reg="Caledromus">Caledromus</tp:taxon-name-part><tp:taxon-name-part taxon-name-part-type="species" reg="robinsmithi">robinsmithi</tp:taxon-name-part></tp:taxon-name></italic> gen. et sp. nov. <bold>A–F</bold> ♂ <bold>G</bold> ♀ <bold>A</bold><abbrev xmlns:xlink="http://www.w3.org/1999/xlink" xlink:title="third thoracopod" id="ABBRID0EX5AG" xlink:type="simple">T3</abbrev> (<named-content xmlns:xlink="http://www.w3.org/1999/xlink" content-type="dwc:institutional_code" xlink:title="Muséum national d’Histoire naturelle" xlink:href="http://grbio.org/institution/museum-national-dhistoire-naturelle-2" xlink:type="simple">MNHN</named-content>-IU-2023-181) <bold>B</bold><abbrev xmlns:xlink="http://www.w3.org/1999/xlink" xlink:title="third thoracopod" id="ABBRID0EB6AG" xlink:type="simple">T3</abbrev>, detail of last segment (<named-content xmlns:xlink="http://www.w3.org/1999/xlink" content-type="dwc:institutional_code" xlink:title="Muséum national d’Histoire naturelle" xlink:href="http://grbio.org/institution/museum-national-dhistoire-naturelle-2" xlink:type="simple">MNHN</named-content>-IU-2023-181) <bold>C</bold><abbrev xmlns:xlink="http://www.w3.org/1999/xlink" xlink:title="attachment of the CR" id="ABBRID0EL6AG" xlink:type="simple">Att</abbrev> of <abbrev xmlns:xlink="http://www.w3.org/1999/xlink" xlink:title="caudal ramus" id="ABBRID0EP6AG" xlink:type="simple">CR</abbrev> (<named-content xmlns:xlink="http://www.w3.org/1999/xlink" content-type="dwc:institutional_code" xlink:title="Muséum national d’Histoire naturelle" xlink:href="http://grbio.org/institution/museum-national-dhistoire-naturelle-2" xlink:type="simple">MNHN</named-content>-IU-2023-181) <bold>D</bold><abbrev xmlns:xlink="http://www.w3.org/1999/xlink" xlink:title="second thoracopod" id="ABBRID0EZ6AG" xlink:type="simple">T2</abbrev> (<named-content xmlns:xlink="http://www.w3.org/1999/xlink" content-type="dwc:institutional_code" xlink:title="Muséum national d’Histoire naturelle" xlink:href="http://grbio.org/institution/museum-national-dhistoire-naturelle-2" xlink:type="simple">MNHN</named-content>-IU-2023-183) <bold>E</bold><abbrev xmlns:xlink="http://www.w3.org/1999/xlink" xlink:title="caudal ramus" id="ABBRID0EDABG" xlink:type="simple">CR</abbrev> (<named-content xmlns:xlink="http://www.w3.org/1999/xlink" content-type="dwc:institutional_code" xlink:title="Muséum national d’Histoire naturelle" xlink:href="http://grbio.org/institution/museum-national-dhistoire-naturelle-2" xlink:type="simple">MNHN</named-content>-IU-2023-183) <bold>F</bold><abbrev xmlns:xlink="http://www.w3.org/1999/xlink" xlink:title="caudal ramus" id="ABBRID0ENABG" xlink:type="simple">CR</abbrev> detail (<named-content xmlns:xlink="http://www.w3.org/1999/xlink" content-type="dwc:institutional_code" xlink:title="Muséum national d’Histoire naturelle" xlink:href="http://grbio.org/institution/museum-national-dhistoire-naturelle-2" xlink:type="simple">MNHN</named-content>-IU-2023-183) <bold>G</bold><abbrev xmlns:xlink="http://www.w3.org/1999/xlink" xlink:title="caudal ramus" id="ABBRID0EXABG" xlink:type="simple">CR</abbrev>, other side (<named-content xmlns:xlink="http://www.w3.org/1999/xlink" content-type="dwc:institutional_code" xlink:title="Muséum national d’Histoire naturelle" xlink:href="http://grbio.org/institution/museum-national-dhistoire-naturelle-2" xlink:type="simple">MNHN</named-content>-IU-2023-182). Scale bars: 50 μm (<bold>A–E, G</bold>); 25 μm (<bold>F</bold>).</p></caption><graphic xmlns:xlink="http://www.w3.org/1999/xlink" xlink:href="zookeys-1165-155_article-104045__-g010.jpg" position="float" orientation="portrait" xlink:type="simple" id="oo_858071.jpg"><uri content-type="original_file" xlink:type="simple">https://binary.pensoft.net/fig/858071</uri></graphic></fig><p><abbrev xmlns:xlink="http://www.w3.org/1999/xlink" xlink:title="caudal ramus" id="ABBRID0EKBBG" xlink:type="simple">CR</abbrev> (Fig. <xref ref-type="fig" rid="F10">10E–G</xref>) symmetrical, with slightly curved, robust ramus, ventrally set with a row of setulae; seta Sp transformed in a stout, unmoveable spine (Fig. <xref ref-type="fig" rid="F10">10F</xref>); claw Gp robust and distally curved, claw Ga robust and straight, seta Sa a real seta, significantly longer than claw Ga.</p><p><abbrev xmlns:xlink="http://www.w3.org/1999/xlink" xlink:title="attachment of the CR" id="ABBRID0EYBBG" xlink:type="simple">Att</abbrev> (Fig. <xref ref-type="fig" rid="F10">10C</xref>) with simple distal bifurcation and solid triangular structure at basis (the latter typical of all <tp:taxon-name><tp:taxon-name-part taxon-name-part-type="subfamily">Herpetocypridinae</tp:taxon-name-part></tp:taxon-name>).</p><p><abbrev xmlns:xlink="http://www.w3.org/1999/xlink" xlink:title="hemipenis" id="ABBRID0EHCBG" xlink:type="simple">Hp</abbrev> (Fig. <xref ref-type="fig" rid="F11">11A</xref>) well-sclerified, consisting of an asymmetrically rounded <abbrev xmlns:xlink="http://www.w3.org/1999/xlink" xlink:title="medial shield on Hp" id="ABBRID0EPCBG" xlink:type="simple">ms</abbrev> without hook-like expansion; ds consisting of two lobes, ds1 rectangular and distally situated, ds2 rounded and situated mid-dorsally; internal anatomy without additional coils of the postlabyrinthal spermiduct (see above); three ventral coils leading to bursa copulatrix well developed.</p><fig id="F11" position="float" orientation="portrait"><object-id xmlns:xlink="http://www.w3.org/1999/xlink" content-type="doi" xlink:type="simple">10.3897/zookeys.1165.104045.figure11</object-id><object-id xmlns:xlink="http://www.w3.org/1999/xlink" content-type="arpha" xlink:type="simple">B70963AD-AD73-5F2C-912B-A3B8D255B8BA</object-id><label>Figure 11.</label><caption><p><italic><tp:taxon-name><tp:taxon-name-part taxon-name-part-type="genus" reg="Caledromus">Caledromus</tp:taxon-name-part><tp:taxon-name-part taxon-name-part-type="species" reg="robinsmithi">robinsmithi</tp:taxon-name-part></tp:taxon-name></italic> gen. et sp. nov. ♂ <bold>A</bold><abbrev xmlns:xlink="http://www.w3.org/1999/xlink" xlink:title="hemipenis" id="ABBRID0EIDBG" xlink:type="simple">Hp</abbrev> (<named-content xmlns:xlink="http://www.w3.org/1999/xlink" content-type="dwc:institutional_code" xlink:title="Muséum national d’Histoire naturelle" xlink:href="http://grbio.org/institution/museum-national-dhistoire-naturelle-2" xlink:type="simple">MNHN</named-content>-IU-2023-181) <bold>B</bold> Zenker Organ (<named-content xmlns:xlink="http://www.w3.org/1999/xlink" content-type="dwc:institutional_code" xlink:title="Muséum national d’Histoire naturelle" xlink:href="http://grbio.org/institution/museum-national-dhistoire-naturelle-2" xlink:type="simple">MNHN</named-content>-IU-2023-181) <bold>C</bold><abbrev xmlns:xlink="http://www.w3.org/1999/xlink" xlink:title="Right Prehensile Palp" id="ABBRID0EYDBG" xlink:type="simple">Rpp</abbrev> (<named-content xmlns:xlink="http://www.w3.org/1999/xlink" content-type="dwc:institutional_code" xlink:title="Muséum national d’Histoire naturelle" xlink:href="http://grbio.org/institution/museum-national-dhistoire-naturelle-2" xlink:type="simple">MNHN</named-content>-IU-2023-183) <bold>D</bold><abbrev xmlns:xlink="http://www.w3.org/1999/xlink" xlink:title="Left Prehensile palp" id="ABBRID0ECEBG" xlink:type="simple">Lpp</abbrev> (<named-content xmlns:xlink="http://www.w3.org/1999/xlink" content-type="dwc:institutional_code" xlink:title="Muséum national d’Histoire naturelle" xlink:href="http://grbio.org/institution/museum-national-dhistoire-naturelle-2" xlink:type="simple">MNHN</named-content>-IU-2023-183). Scale bars: 50 μm (<bold>A–D</bold>).</p></caption><graphic xmlns:xlink="http://www.w3.org/1999/xlink" xlink:href="zookeys-1165-155_article-104045__-g011.jpg" position="float" orientation="portrait" xlink:type="simple" id="oo_858072.jpg"><uri content-type="original_file" xlink:type="simple">https://binary.pensoft.net/fig/858072</uri></graphic></fig><p>Zenker organ (Fig. <xref ref-type="fig" rid="F11">11B</xref>) elongated, with ~ 20 coils.</p><p><bold>Female</bold> (only sexual dimorphism with males given). <abbrev xmlns:xlink="http://www.w3.org/1999/xlink" xlink:title="carapace" id="ABBRID0E2EBG" xlink:type="simple">Cp</abbrev> (Fig. <xref ref-type="fig" rid="F3">3D–G</xref>), RV (Figs <xref ref-type="fig" rid="F3">3C</xref>, <xref ref-type="fig" rid="F4">4D–F</xref>), LV (Figs <xref ref-type="fig" rid="F3">3A, B</xref>, <xref ref-type="fig" rid="F4">4A–C</xref>), <abbrev xmlns:xlink="http://www.w3.org/1999/xlink" xlink:title="antennula" id="ABBRID0ETFBG" xlink:type="simple">A1</abbrev>, <abbrev xmlns:xlink="http://www.w3.org/1999/xlink" xlink:title="mandibula" id="ABBRID0EXFBG" xlink:type="simple">Md</abbrev>, <abbrev xmlns:xlink="http://www.w3.org/1999/xlink" xlink:title="maxillula" id="ABBRID0E2FBG" xlink:type="simple">Mx1</abbrev>, <abbrev xmlns:xlink="http://www.w3.org/1999/xlink" xlink:title="second thoracopod" id="ABBRID0E6FBG" xlink:type="simple">T2</abbrev>, <abbrev xmlns:xlink="http://www.w3.org/1999/xlink" xlink:title="third thoracopod" id="ABBRID0EDGBG" xlink:type="simple">T3</abbrev>, <abbrev xmlns:xlink="http://www.w3.org/1999/xlink" xlink:title="caudal ramus" id="ABBRID0EHGBG" xlink:type="simple">CR</abbrev> and <abbrev xmlns:xlink="http://www.w3.org/1999/xlink" xlink:title="caudal ramus" id="ABBRID0ELGBG" xlink:type="simple">CR</abbrev>-attachment as in the male.</p><p><abbrev xmlns:xlink="http://www.w3.org/1999/xlink" xlink:title="antenna" id="ABBRID0ERGBG" xlink:type="simple">A2</abbrev> (Fig. <xref ref-type="fig" rid="F6">6A, B</xref>) with distal chaetotaxy of second endopodal segment consisting of three G-claws and three z-setae; claws G1 and G3 the longest and subequal, setae z1 and z2 the longest and subequal, seta z3 the shortest. Terminal (3<sup>rd</sup>) endopodal segment with claw GM long and stout, but without the hyper-developed spines.</p><p><abbrev xmlns:xlink="http://www.w3.org/1999/xlink" xlink:title="first thoracopod" id="ABBRID0E4GBG" xlink:type="simple">T1</abbrev> (Fig. <xref ref-type="fig" rid="F9">9A–C</xref>) with distal chaetotaxy of coxal plate consisting of ten setae of different shapes and lengths, and a group of four subapical setae, one proximal seta significantly longer, two of medium length and one shorter; proximally with two short a-seta; setae d and b showing left/right asymmetry: <abbrev xmlns:xlink="http://www.w3.org/1999/xlink" xlink:title="first thoracopod" id="ABBRID0EFHBG" xlink:type="simple">T1</abbrev> on the one side with seta d much longer and seta b relatively short, ~ 2–2.5× length of setae a (Fig. <xref ref-type="fig" rid="F9">9B</xref>); in the other <abbrev xmlns:xlink="http://www.w3.org/1999/xlink" xlink:title="first thoracopod" id="ABBRID0ENHBG" xlink:type="simple">T1</abbrev> (Fig. <xref ref-type="fig" rid="F9">9C</xref>) seta d shorter and set b much longer. Palp wide and large, distally slightly skewed to one side, set with three very short and slightly unequal setae (Fig. <xref ref-type="fig" rid="F9">9A</xref>).</p><p>Female copulatory organs (not illustrated) as typical of the subfamily, i.e., rounded, slightly elongated structures with few visible internal or external features.</p></tp:treatment-sec><tp:treatment-sec sec-type="description" id="SECID0E1HBG"><title>Measurements.</title><p>See Table <xref ref-type="table" rid="T2">2</xref>.</p><table-wrap id="T2" position="float" orientation="portrait"><label>Table 2.</label><caption><p><italic><tp:taxon-name><tp:taxon-name-part taxon-name-part-type="genus" reg="Caledromus">Caledromus</tp:taxon-name-part><tp:taxon-name-part taxon-name-part-type="species" reg="robinsmithi">robinsmithi</tp:taxon-name-part></tp:taxon-name></italic> gen. et sp. nov., measurements of illustrated specimens.</p></caption><table id="TID0E44BG" rules="all"><tbody><tr><th rowspan="1" colspan="1">Slide/specimen nr</th><th rowspan="1" colspan="1">Valve/<abbrev xmlns:xlink="http://www.w3.org/1999/xlink" xlink:title="carapace" id="ABBRID0EEJBG" xlink:type="simple">Cp</abbrev></th><th rowspan="1" colspan="1">M/F</th><th rowspan="1" colspan="1">L (μm)</th><th rowspan="1" colspan="1">H (μm)</th><th rowspan="1" colspan="1">W (μm)</th></tr><tr><td rowspan="1" colspan="1"><named-content xmlns:xlink="http://www.w3.org/1999/xlink" content-type="dwc:institutional_code" xlink:title="Muséum national d’Histoire naturelle" xlink:href="http://grbio.org/institution/museum-national-dhistoire-naturelle-2" xlink:type="simple">MNHN</named-content>-IU-2023-183</td><td rowspan="1" colspan="1">LV</td><td rowspan="1" colspan="1">M</td><td rowspan="1" colspan="1">925</td><td rowspan="1" colspan="1">456</td><td rowspan="1" colspan="1"/></tr><tr><td rowspan="1" colspan="1"><named-content xmlns:xlink="http://www.w3.org/1999/xlink" content-type="dwc:institutional_code" xlink:title="Muséum national d’Histoire naturelle" xlink:href="http://grbio.org/institution/museum-national-dhistoire-naturelle-2" xlink:type="simple">MNHN</named-content>-IU-2023-183</td><td rowspan="1" colspan="1">RV</td><td rowspan="1" colspan="1">M</td><td rowspan="1" colspan="1">897</td><td rowspan="1" colspan="1">448</td><td rowspan="1" colspan="1"/></tr><tr><td rowspan="1" colspan="1"><named-content xmlns:xlink="http://www.w3.org/1999/xlink" content-type="dwc:institutional_code" xlink:title="Muséum national d’Histoire naturelle" xlink:href="http://grbio.org/institution/museum-national-dhistoire-naturelle-2" xlink:type="simple">MNHN</named-content>-IU-2023-181-HOLOTYPE</td><td rowspan="1" colspan="1">LV</td><td rowspan="1" colspan="1">M</td><td rowspan="1" colspan="1">908</td><td rowspan="1" colspan="1">451</td><td rowspan="1" colspan="1"/></tr><tr><td rowspan="1" colspan="1"><named-content xmlns:xlink="http://www.w3.org/1999/xlink" content-type="dwc:institutional_code" xlink:title="Muséum national d’Histoire naturelle" xlink:href="http://grbio.org/institution/museum-national-dhistoire-naturelle-2" xlink:type="simple">MNHN</named-content>-IU-2023-181-HOLOTYPE</td><td rowspan="1" colspan="1">RV</td><td rowspan="1" colspan="1">M</td><td rowspan="1" colspan="1">882</td><td rowspan="1" colspan="1">447</td><td rowspan="1" colspan="1"/></tr><tr><td rowspan="1" colspan="1"><named-content xmlns:xlink="http://www.w3.org/1999/xlink" content-type="dwc:institutional_code" xlink:title="Royal Belgian Institute of Natural Sciences" xlink:href="http://grbio.org/institution/royal-belgian-institute-natural-sciences" xlink:type="simple">RBINS</named-content>-INV-197989</td><td rowspan="1" colspan="1">LV</td><td rowspan="1" colspan="1">M</td><td rowspan="1" colspan="1">985</td><td rowspan="1" colspan="1">491</td><td rowspan="1" colspan="1"/></tr><tr><td rowspan="1" colspan="1"><named-content xmlns:xlink="http://www.w3.org/1999/xlink" content-type="dwc:institutional_code" xlink:title="Royal Belgian Institute of Natural Sciences" xlink:href="http://grbio.org/institution/royal-belgian-institute-natural-sciences" xlink:type="simple">RBINS</named-content>-INV-197989</td><td rowspan="1" colspan="1">RV</td><td rowspan="1" colspan="1">M</td><td rowspan="1" colspan="1">968</td><td rowspan="1" colspan="1">485</td><td rowspan="1" colspan="1"/></tr><tr><td rowspan="1" colspan="1"><named-content xmlns:xlink="http://www.w3.org/1999/xlink" content-type="dwc:institutional_code" xlink:title="Royal Belgian Institute of Natural Sciences" xlink:href="http://grbio.org/institution/royal-belgian-institute-natural-sciences" xlink:type="simple">RBINS</named-content>-INV-197990</td><td rowspan="1" colspan="1">
                      <abbrev xmlns:xlink="http://www.w3.org/1999/xlink" xlink:title="carapace in right lateral view" id="ABBRID0EQOBG" xlink:type="simple">CpRL</abbrev>
                    </td><td rowspan="1" colspan="1">M</td><td rowspan="1" colspan="1">931</td><td rowspan="1" colspan="1"/><td rowspan="1" colspan="1">466</td></tr><tr><td rowspan="1" colspan="1"><named-content xmlns:xlink="http://www.w3.org/1999/xlink" content-type="dwc:institutional_code" xlink:title="Muséum national d’Histoire naturelle" xlink:href="http://grbio.org/institution/museum-national-dhistoire-naturelle-2" xlink:type="simple">MNHN</named-content>-IU-2023-184</td><td rowspan="1" colspan="1">
                      <abbrev xmlns:xlink="http://www.w3.org/1999/xlink" xlink:title="carapace in dorsal view" id="ABBRID0ENPBG" xlink:type="simple">CpD</abbrev>
                    </td><td rowspan="1" colspan="1">M</td><td rowspan="1" colspan="1">921</td><td rowspan="1" colspan="1"/><td rowspan="1" colspan="1">497</td></tr><tr><td rowspan="1" colspan="1"><named-content xmlns:xlink="http://www.w3.org/1999/xlink" content-type="dwc:institutional_code" xlink:title="Muséum national d’Histoire naturelle" xlink:href="http://grbio.org/institution/museum-national-dhistoire-naturelle-2" xlink:type="simple">MNHN</named-content>-IU-2023-185</td><td rowspan="1" colspan="1">
                      <abbrev xmlns:xlink="http://www.w3.org/1999/xlink" xlink:title="carapace in ventral view" id="ABBRID0EKQBG" xlink:type="simple">CpV</abbrev>
                    </td><td rowspan="1" colspan="1">M</td><td rowspan="1" colspan="1">907</td><td rowspan="1" colspan="1"/><td rowspan="1" colspan="1">456</td></tr><tr><td rowspan="1" colspan="1"><named-content xmlns:xlink="http://www.w3.org/1999/xlink" content-type="dwc:institutional_code" xlink:title="Muséum national d’Histoire naturelle" xlink:href="http://grbio.org/institution/museum-national-dhistoire-naturelle-2" xlink:type="simple">MNHN</named-content>-IU-2023-186</td><td rowspan="1" colspan="1">LV</td><td rowspan="1" colspan="1">F</td><td rowspan="1" colspan="1">997</td><td rowspan="1" colspan="1">485</td><td rowspan="1" colspan="1"/></tr><tr><td rowspan="1" colspan="1"><named-content xmlns:xlink="http://www.w3.org/1999/xlink" content-type="dwc:institutional_code" xlink:title="Muséum national d’Histoire naturelle" xlink:href="http://grbio.org/institution/museum-national-dhistoire-naturelle-2" xlink:type="simple">MNHN</named-content>-IU-2023-186</td><td rowspan="1" colspan="1">RV</td><td rowspan="1" colspan="1">F</td><td rowspan="1" colspan="1">975</td><td rowspan="1" colspan="1">482</td><td rowspan="1" colspan="1"/></tr><tr><td rowspan="1" colspan="1"><named-content xmlns:xlink="http://www.w3.org/1999/xlink" content-type="dwc:institutional_code" xlink:title="Royal Belgian Institute of Natural Sciences" xlink:href="http://grbio.org/institution/royal-belgian-institute-natural-sciences" xlink:type="simple">RBINS</named-content>-INV-197991</td><td rowspan="1" colspan="1">LV</td><td rowspan="1" colspan="1">F</td><td rowspan="1" colspan="1">971</td><td rowspan="1" colspan="1">490</td><td rowspan="1" colspan="1"/></tr><tr><td rowspan="1" colspan="1"><named-content xmlns:xlink="http://www.w3.org/1999/xlink" content-type="dwc:institutional_code" xlink:title="Royal Belgian Institute of Natural Sciences" xlink:href="http://grbio.org/institution/royal-belgian-institute-natural-sciences" xlink:type="simple">RBINS</named-content>-INV-197991</td><td rowspan="1" colspan="1">RV</td><td rowspan="1" colspan="1">F</td><td rowspan="1" colspan="1">955</td><td rowspan="1" colspan="1">482</td><td rowspan="1" colspan="1"/></tr><tr><td rowspan="1" colspan="1"><named-content xmlns:xlink="http://www.w3.org/1999/xlink" content-type="dwc:institutional_code" xlink:title="Muséum national d’Histoire naturelle" xlink:href="http://grbio.org/institution/museum-national-dhistoire-naturelle-2" xlink:type="simple">MNHN</named-content>-IU-2023-182-ALLOTYPE</td><td rowspan="1" colspan="1">LV</td><td rowspan="1" colspan="1">F</td><td rowspan="1" colspan="1">1023</td><td rowspan="1" colspan="1">510</td><td rowspan="1" colspan="1"/></tr><tr><td rowspan="1" colspan="1"><named-content xmlns:xlink="http://www.w3.org/1999/xlink" content-type="dwc:institutional_code" xlink:title="Muséum national d’Histoire naturelle" xlink:href="http://grbio.org/institution/museum-national-dhistoire-naturelle-2" xlink:type="simple">MNHN</named-content>-IU-2023-182-ALLOTYPE</td><td rowspan="1" colspan="1">RV</td><td rowspan="1" colspan="1">F</td><td rowspan="1" colspan="1">989</td><td rowspan="1" colspan="1">502</td><td rowspan="1" colspan="1"/></tr><tr><td rowspan="1" colspan="1"><named-content xmlns:xlink="http://www.w3.org/1999/xlink" content-type="dwc:institutional_code" xlink:title="Royal Belgian Institute of Natural Sciences" xlink:href="http://grbio.org/institution/royal-belgian-institute-natural-sciences" xlink:type="simple">RBINS</named-content>-INV-197992</td><td rowspan="1" colspan="1">
                      <abbrev xmlns:xlink="http://www.w3.org/1999/xlink" xlink:title="carapace in right lateral view" id="ABBRID0EXVBG" xlink:type="simple">CpRL</abbrev>
                    </td><td rowspan="1" colspan="1">F</td><td rowspan="1" colspan="1">992</td><td rowspan="1" colspan="1"/><td rowspan="1" colspan="1">485</td></tr><tr><td rowspan="1" colspan="1"><named-content xmlns:xlink="http://www.w3.org/1999/xlink" content-type="dwc:institutional_code" xlink:title="Muséum national d’Histoire naturelle" xlink:href="http://grbio.org/institution/museum-national-dhistoire-naturelle-2" xlink:type="simple">MNHN</named-content>-IU-2023-187</td><td rowspan="1" colspan="1">
                      <abbrev xmlns:xlink="http://www.w3.org/1999/xlink" xlink:title="carapace in dorsal view" id="ABBRID0EUWBG" xlink:type="simple">CpD</abbrev>
                    </td><td rowspan="1" colspan="1">F</td><td rowspan="1" colspan="1">1035</td><td rowspan="1" colspan="1"/><td rowspan="1" colspan="1">535</td></tr><tr><td rowspan="1" colspan="1"><named-content xmlns:xlink="http://www.w3.org/1999/xlink" content-type="dwc:institutional_code" xlink:title="Muséum national d’Histoire naturelle" xlink:href="http://grbio.org/institution/museum-national-dhistoire-naturelle-2" xlink:type="simple">MNHN</named-content>-IU-2023-188</td><td rowspan="1" colspan="1">
                      <abbrev xmlns:xlink="http://www.w3.org/1999/xlink" xlink:title="carapace in ventral view" id="ABBRID0ERXBG" xlink:type="simple">CpV</abbrev>
                    </td><td rowspan="1" colspan="1">F</td><td rowspan="1" colspan="1">976</td><td rowspan="1" colspan="1"/><td rowspan="1" colspan="1">503</td></tr></tbody></table></table-wrap></tp:treatment-sec><tp:treatment-sec sec-type="ecology" id="SECID0EBYBG"><title>Ecology.</title><p>The species is presently known from its type locality only: a shallow roadside pool, with water coming from a small stream; with terrestrial plants, grasses and “Songe” on sediment consisting of gravel and mud (Suppl. material <xref ref-type="supplementary-material" rid="S1">1</xref>). Depth: 0.05–0.1 m. Water temperature: 21 °C. Electrical conductivity: 103 µS/cm. pH: 6.64.</p></tp:treatment-sec><tp:treatment-sec><!--Section generated to contain objects referenced in tp:taxon-treatment.--><fig id="F1" position="float" orientation="portrait"><object-id xmlns:xlink="http://www.w3.org/1999/xlink" content-type="doi" xlink:type="simple">10.3897/zookeys.1165.104045.figure1</object-id><object-id xmlns:xlink="http://www.w3.org/1999/xlink" content-type="arpha" xlink:type="simple">44478A39-9101-536F-805F-314DE4A3CEAE</object-id><label>Figure 1.</label><caption><p>Map showing position of the type locality of <italic><tp:taxon-name><tp:taxon-name-part taxon-name-part-type="genus" reg="Caledromus">Caledromus</tp:taxon-name-part><tp:taxon-name-part taxon-name-part-type="species" reg="robinsmithi">robinsmithi</tp:taxon-name-part></tp:taxon-name></italic> gen. et sp. nov. on Grande Terre, the main island of the New Caledonian archipelago. Source: Google Maps.</p></caption><graphic xmlns:xlink="http://www.w3.org/1999/xlink" xlink:href="zookeys-1165-155_article-104045__-g001.jpg" position="float" orientation="portrait" xlink:type="simple" id="oo_858062.jpg"><uri content-type="original_file" xlink:type="simple">https://binary.pensoft.net/fig/858062</uri></graphic></fig><supplementary-material xmlns:xlink="http://www.w3.org/1999/xlink" id="S1" position="float" orientation="portrait" xlink:type="simple"><object-id content-type="doi" xlink:type="simple">10.3897/zookeys.1165.104045.suppl1</object-id><object-id content-type="zenodo_dep_id" xlink:type="simple">8001076</object-id><object-id content-type="arpha" xlink:type="simple">7087B586-D194-5291-946D-85B317DC6545</object-id><label>Supplementary material 1</label><caption><p>Type locality of <italic><tp:taxon-name><tp:taxon-name-part taxon-name-part-type="genus" reg="Caledromus">Caledromus</tp:taxon-name-part><tp:taxon-name-part taxon-name-part-type="species" reg="robinsmithi">robinsmithi</tp:taxon-name-part></tp:taxon-name></italic> gen. et sp. nov.</p></caption><statement content-type="dataType"><label>Data type</label><p>(measurement/occurrence/multimedia/etc.)</p></statement><media xlink:href="zookeys-1165-155_article-104045__-s001.tif" mimetype="image" mime-subtype="tiff" position="float" orientation="portrait" xlink:type="simple" id="oo_858073.tif"><uri content-type="original_file" xlink:type="simple">https://binary.pensoft.net/file/858073</uri></media><permissions><license xlink:type="simple"><license-p>This dataset is made available under the Open Database License (http://opendatacommons.org/licenses/odbl/1.0/). The Open Database License (ODbL) is a license agreement intended to allow users to freely share, modify, and use this Dataset while maintaining this same freedom for others, provided that the original source and author(s) are credited.</license-p></license></permissions><attrib specific-use="authors">Koen Martens, Vitor Góis Ferreira, Nadiny Martins De Almeida, Janet Higuti</attrib></supplementary-material></tp:treatment-sec></tp:taxon-treatment>
